# Supplementary material for: Genome-wide identification and characterization of long intergenic noncoding RNAs and their potential association with larval development in the Pacific oyster
Source: Sci Rep. 2016 Feb 10;6:20796. doi: 10.1038/srep20796 (PMC4748301; doi:10.1038/srep20796)
Supplement: Supplementary Information [file srep20796-s1.xls]

## Sheet: Table S1
Table S1: RNA-seq data used in the study to predict lincRNAs of the Pacific oyster.
ID	Source name	GEO Accession	Single/Pair	Length	characteristics: developmental stage	Development time (day)	Reference
1	outer edge of mantle	GSM768396	Pair	90	adult	N.A.	Zhang, G. et al. The oyster genome reveals stress adaptation and complexity of shell formation. Nature 490, 49-54 (2012).
2	digestive gland	GSM768397	Pair	90	adult	N.A.
3	female gonad	GSM768398	Pair	90	adult	N.A.
4	gill	GSM768399	Pair	90	adult	N.A.
5	inner part of mantle	GSM768400	Pair	90	adult	N.A.
6	adductor muscle	GSM768401	Pair	90	adult	N.A.
7	hemolymph	GSM768402	Pair	90	adult	N.A.
8	labial palp	GSM768403	Pair	90	adult	N.A.
9	male gonad	GSM768404	Pair	90	adult	N.A.
10	mixture of the adult tissues after sampling the main part of hemolymph, mantle, gonad, digestive gland, gill, labial palp, and adductor muscle	GSM973195	Pair	90	adult	N.A.
11	egg	GSM768406	Single	49	egg	0
12	two cells	GSM768407	Single	49	two cells	0.056
13	four cells	GSM768408	Single	49	four cells	0.064
14	early morula stage	GSM768409	Single	49	early morula stage	0.1
15	morula stage	GSM768410	Single	49	morula stage	0.146
16	blastula stage	GSM768411	Single	49	blastula stage	0.191
17	rotary movement	GSM768412	Single	49	rotary movement	0.229
18	free swimming	GSM768413	Single	49	free swimming	0.274
19	early gastrula stage	GSM768414	Single	49	early gastrula stage	0.316
20	trochophore1	GSM768416	Single	49	trochophore1	0.396
21	trochophore2	GSM768417	Single	49	trochophore2	0.483
22	trochophore3	GSM768418	Single	49	trochophore3	0.524
23	trochophore4	GSM768419	Single	49	trochophore4	0.566
24	trochophore5	GSM768420	Single	49	trochophore5	0.608
25	early Dshaped larva1	GSM768421	Single	49	early Dshaped larva1	0.646
26	early Dshaped larva2	GSM768422	Single	49	early Dshaped larva2	0.691
27	Dshaped larva1	GSM768423	Single	49	Dshaped larva1	0.733
28	Dshaped larva2	GSM768424	Single	49	Dshaped larva2	0.774
29	Dshaped larva3	GSM768425	Single	49	Dshaped larva3	0.816
30	Dshaped larva4	GSM768426	Single	49	Dshaped larva4	0.858
31	Dshaped larva5	GSM768427	Single	49	Dshaped larva5	1.09
32	Dshaped larva6	GSM768428	Single	49	Dshaped larva6	1.75
33	early umbo larva1	GSM768430	Single	49	early umbo larva1	4.77
34	early umbo larva2	GSM768431	Single	49	early umbo larva2	6.75
35	umbo larva1	GSM768432	Single	49	umbo larva1	7.75
36	umbo larva2	GSM768433	Single	49	umbo larva2	8.75
37	umbo larva4	GSM768435	Single	49	umbo larva4	10.77
38	umbo larva5	GSM768436	Single	49	umbo larva5	12.76
39	umbo larva6	GSM768437	Single	49	umbo larva6	13.75
40	later umbo larva1	GSM768438	Single	49	later umbo larva1	14.73
41	later umbo larva2	GSM768439	Single	49	later umbo larva2	15.73
42	competent pediveliger for metamorphosis	GSM768440	Single	49	competent pediveliger for metamorphosis	18.03
43	competent pediveliger for metamorphosis	GSM768441	Single	49	competent pediveliger for metamorphosis	18.19
44	spat	GSM768442	Single	49	spat	22.15
45	juvenile	GSM768443	Single	49	juvenile	215

## Sheet: Table S2
Table S2: Genomic information for the identified lincRNAs in the Pacific oyster (GTF format).
scaffold730	Cufflinks	exon	167109	167430	.	-	.	gene_id "XLOC_055779"; transcript_id "TCONS_00182127"; exon_number "11"; oId "CUFF.30401.1"; class_code "u"; tss_i
scaffold88	Cufflinks	exon	266060	266751	.	+	.	gene_id "XLOC_059278"; transcript_id "TCONS_00194000"; exon_number "10"; oId "CUFF.21317.2"; class_code "u"; tss_i
scaffold896	Cufflinks	exon	689180	689398	.	-	.	gene_id "XLOC_059807"; transcript_id "TCONS_00195858"; exon_number "19"; oId "CUFF.21932.1"; class_code "u"; tss_i
scaffold950	Cufflinks	exon	684344	686034	.	+	.	gene_id "XLOC_060679"; transcript_id "TCONS_00198469"; exon_number "21"; oId "CUFF.22508.1"; class_code "u"; tss_i
scaffold169	Cufflinks	exon	258620	259167	.	+	.	gene_id "XLOC_018721"; transcript_id "TCONS_00058953"; exon_number "1"; oId "CUFF.10024.1"; class_code "u"; tss_id
scaffold1692	Cufflinks	exon	77056	77640	.	+	.	gene_id "XLOC_018803"; transcript_id "TCONS_00059113"; exon_number "1"; oId "CUFF.10069.1"; class_code "u"; tss_id
scaffold1693	Cufflinks	exon	276	650	.	+	.	gene_id "XLOC_018809"; transcript_id "TCONS_00059128"; exon_number "1"; oId "CUFF.10070.1"; class_code "u"; tss_id
scaffold1697	Cufflinks	exon	37681	38360	.	+	.	gene_id "XLOC_018832"; transcript_id "TCONS_00059183"; exon_number "1"; oId "CUFF.10078.1"; class_code "u"; tss_id
scaffold1697	Cufflinks	exon	40117	40471	.	+	.	gene_id "XLOC_018825"; transcript_id "TCONS_00059180"; exon_number "1"; oId "CUFF.10079.1"; class_code "u"; tss_id
scaffold1697	Cufflinks	exon	86820	87089	.	+	.	gene_id "XLOC_018834"; transcript_id "TCONS_00059184"; exon_number "1"; oId "CUFF.10082.1"; class_code "u"; tss_id
scaffold1698	Cufflinks	exon	156947	157201	.	-	.	gene_id "XLOC_018864"; transcript_id "TCONS_00059288"; exon_number "1"; oId "CUFF.10098.1"; class_code "u"; tss_id
scaffold1699	Cufflinks	exon	184170	184763	.	+	.	gene_id "XLOC_018926"; transcript_id "TCONS_00059378"; exon_number "1"; oId "CUFF.10136.1"; class_code "u"; tss_id
scaffold1699	Cufflinks	exon	188778	189685	.	+	.	gene_id "XLOC_018927"; transcript_id "TCONS_00059379"; exon_number "1"; oId "CUFF.10138.1"; class_code "u"; tss_id
scaffold1699	Cufflinks	exon	189782	190192	.	+	.	gene_id "XLOC_018928"; transcript_id "TCONS_00059380"; exon_number "1"; oId "CUFF.10139.1"; class_code "u"; tss_id
scaffold1699	Cufflinks	exon	46408	46643	.	+	.	gene_id "XLOC_018922"; transcript_id "TCONS_00059374"; exon_number "1"; oId "CUFF.10126.1"; class_code "u"; tss_id
scaffold1699	Cufflinks	exon	97809	98041	.	+	.	gene_id "XLOC_018924"; transcript_id "TCONS_00059376"; exon_number "1"; oId "CUFF.10132.1"; class_code "u"; tss_id
scaffold1699	Cufflinks	exon	38255	38457	.	+	.	gene_id "XLOC_018920"; transcript_id "TCONS_00059372"; exon_number "1"; oId "CUFF.10124.1"; class_code "u"; tss_id
scaffold1699	Cufflinks	exon	42967	43310	.	+	.	gene_id "XLOC_018921"; transcript_id "TCONS_00059373"; exon_number "1"; oId "CUFF.10125.1"; class_code "u"; tss_id
scaffold1703	Cufflinks	exon	210217	210489	.	+	.	gene_id "XLOC_019049"; transcript_id "TCONS_00059779"; exon_number "1"; oId "CUFF.10172.1"; class_code "u"; tss_id
scaffold1707	Cufflinks	exon	171817	172042	.	+	.	gene_id "XLOC_019178"; transcript_id "TCONS_00060162"; exon_number "1"; oId "CUFF.10241.1"; class_code "u"; tss_id
scaffold1708	Cufflinks	exon	64980	65296	.	+	.	gene_id "XLOC_019190"; transcript_id "TCONS_00060188"; exon_number "1"; oId "CUFF.10245.1"; class_code "u"; tss_id
scaffold1710	Cufflinks	exon	467063	467706	.	+	.	gene_id "XLOC_019212"; transcript_id "TCONS_00060375"; exon_number "1"; oId "CUFF.10271.1"; class_code "u"; tss_id
scaffold1710	Cufflinks	exon	248332	248656	.	+	.	gene_id "XLOC_019204"; transcript_id "TCONS_00060370"; exon_number "1"; oId "CUFF.10259.1"; class_code "u"; tss_id
scaffold1710	Cufflinks	exon	250574	251324	.	+	.	gene_id "XLOC_019251"; transcript_id "TCONS_00060388"; exon_number "1"; oId "CUFF.10262.1"; class_code "u"; tss_id
scaffold1711	Cufflinks	exon	217781	217997	.	+	.	gene_id "XLOC_019314"; transcript_id "TCONS_00060585"; exon_number "1"; oId "CUFF.10289.1"; class_code "u"; tss_id
scaffold1711	Cufflinks	exon	232587	232899	.	+	.	gene_id "XLOC_019318"; transcript_id "TCONS_00060589"; exon_number "1"; oId "CUFF.10293.1"; class_code "u"; tss_id
scaffold1711	Cufflinks	exon	237840	238304	.	+	.	gene_id "XLOC_019323"; transcript_id "TCONS_00060591"; exon_number "1"; oId "CUFF.10296.1"; class_code "u"; tss_id
scaffold1711	Cufflinks	exon	360800	362510	.	+	.	gene_id "XLOC_019330"; transcript_id "TCONS_00060593"; exon_number "1"; oId "CUFF.10302.1"; class_code "u"; tss_id
scaffold1713	Cufflinks	exon	59913	60834	.	+	.	gene_id "XLOC_019345"; transcript_id "TCONS_00060696"; exon_number "1"; oId "CUFF.10313.1"; class_code "u"; tss_id
scaffold1714	Cufflinks	exon	141205	141550	.	+	.	gene_id "XLOC_019364"; transcript_id "TCONS_00060747"; exon_number "1"; oId "CUFF.10325.1"; class_code "u"; tss_id
scaffold1715	Cufflinks	exon	522901	524262	.	+	.	gene_id "XLOC_019387"; transcript_id "TCONS_00060933"; exon_number "8"; oId "CUFF.10379.1"; class_code "u"; tss_id
scaffold1715	Cufflinks	exon	137088	137557	.	+	.	gene_id "XLOC_019419"; transcript_id "TCONS_00060955"; exon_number "1"; oId "CUFF.10351.1"; class_code "u"; tss_id
scaffold1717	Cufflinks	exon	166255	166692	.	+	.	gene_id "XLOC_019472"; transcript_id "TCONS_00061230"; exon_number "1"; oId "CUFF.10400.1"; class_code "u"; tss_id
scaffold1717	Cufflinks	exon	288479	289168	.	+	.	gene_id "XLOC_019493"; transcript_id "TCONS_00061232"; exon_number "1"; oId "CUFF.10413.1"; class_code "u"; tss_id
scaffold1717	Cufflinks	exon	289238	290574	.	+	.	gene_id "XLOC_019493"; transcript_id "TCONS_00061233"; exon_number "1"; oId "CUFF.10414.1"; class_code "u"; tss_id
scaffold1719	Cufflinks	exon	152432	152793	.	+	.	gene_id "XLOC_019530"; transcript_id "TCONS_00061436"; exon_number "1"; oId "CUFF.10430.1"; class_code "u"; tss_id
scaffold1719	Cufflinks	exon	124623	124988	.	+	.	gene_id "XLOC_019522"; transcript_id "TCONS_00061434"; exon_number "1"; oId "CUFF.10423.1"; class_code "u"; tss_id
scaffold172	Cufflinks	exon	351565	351832	.	+	.	gene_id "XLOC_019598"; transcript_id "TCONS_00061625"; exon_number "1"; oId "CUFF.10465.1"; class_code "u"; tss_id
scaffold172	Cufflinks	exon	253882	254154	.	+	.	gene_id "XLOC_019588"; transcript_id "TCONS_00061623"; exon_number "1"; oId "CUFF.10461.1"; class_code "u"; tss_id
scaffold1720	Cufflinks	exon	296620	296824	.	+	.	gene_id "XLOC_019640"; transcript_id "TCONS_00061781"; exon_number "1"; oId "CUFF.10488.1"; class_code "u"; tss_id
scaffold1722	Cufflinks	exon	77516	77856	.	+	.	gene_id "XLOC_019685"; transcript_id "TCONS_00061982"; exon_number "1"; oId "CUFF.10497.1"; class_code "u"; tss_id
scaffold1726	Cufflinks	exon	271022	271737	.	+	.	gene_id "XLOC_019787"; transcript_id "TCONS_00062312"; exon_number "1"; oId "CUFF.10563.1"; class_code "u"; tss_id
scaffold1726	Cufflinks	exon	273836	274462	.	+	.	gene_id "XLOC_019788"; transcript_id "TCONS_00062313"; exon_number "1"; oId "CUFF.10564.1"; class_code "u"; tss_id
scaffold1726	Cufflinks	exon	295790	296903	.	+	.	gene_id "XLOC_019789"; transcript_id "TCONS_00062314"; exon_number "1"; oId "CUFF.10565.1"; class_code "u"; tss_id
scaffold1726	Cufflinks	exon	296963	297275	.	+	.	gene_id "XLOC_019790"; transcript_id "TCONS_00062315"; exon_number "1"; oId "CUFF.10566.1"; class_code "u"; tss_id
scaffold1730	Cufflinks	exon	84099	84495	.	+	.	gene_id "XLOC_019876"; transcript_id "TCONS_00062570"; exon_number "1"; oId "CUFF.10611.1"; class_code "u"; tss_id
scaffold1730	Cufflinks	exon	84558	84939	.	+	.	gene_id "XLOC_019877"; transcript_id "TCONS_00062571"; exon_number "1"; oId "CUFF.10612.1"; class_code "u"; tss_id
scaffold1730	Cufflinks	exon	141878	142158	.	+	.	gene_id "XLOC_019881"; transcript_id "TCONS_00062575"; exon_number "1"; oId "CUFF.10620.1"; class_code "u"; tss_id
scaffold1730	Cufflinks	exon	142242	142911	.	+	.	gene_id "XLOC_019882"; transcript_id "TCONS_00062576"; exon_number "1"; oId "CUFF.10621.1"; class_code "u"; tss_id
scaffold1731	Cufflinks	exon	14962	15243	.	+	.	gene_id "XLOC_019890"; transcript_id "TCONS_00062614"; exon_number "1"; oId "CUFF.10633.1"; class_code "u"; tss_id
scaffold1734	Cufflinks	exon	184060	185593	.	+	.	gene_id "XLOC_019932"; transcript_id "TCONS_00062707"; exon_number "1"; oId "CUFF.10650.1"; class_code "u"; tss_id
scaffold1736	Cufflinks	exon	319649	320126	.	+	.	gene_id "XLOC_019972"; transcript_id "TCONS_00063010"; exon_number "1"; oId "CUFF.10684.1"; class_code "u"; tss_id
scaffold1736	Cufflinks	exon	556434	557257	.	+	.	gene_id "XLOC_019982"; transcript_id "TCONS_00063027"; exon_number "1"; oId "CUFF.10717.1"; class_code "u"; tss_id
scaffold1737	Cufflinks	exon	152963	153169	.	+	.	gene_id "XLOC_020059"; transcript_id "TCONS_00063233"; exon_number "1"; oId "CUFF.10722.1"; class_code "u"; tss_id
scaffold1740	Cufflinks	exon	9634	10845	.	+	.	gene_id "XLOC_020146"; transcript_id "TCONS_00063488"; exon_number "1"; oId "CUFF.10760.1"; class_code "u"; tss_id
scaffold1740	Cufflinks	exon	60177	60519	.	+	.	gene_id "XLOC_020148"; transcript_id "TCONS_00063490"; exon_number "1"; oId "CUFF.10763.1"; class_code "u"; tss_id
scaffold1740	Cufflinks	exon	194933	196220	.	+	.	gene_id "XLOC_020161"; transcript_id "TCONS_00063495"; exon_number "1"; oId "CUFF.10770.1"; class_code "u"; tss_id
scaffold1740	Cufflinks	exon	60631	61015	.	+	.	gene_id "XLOC_020149"; transcript_id "TCONS_00063491"; exon_number "1"; oId "CUFF.10764.1"; class_code "u"; tss_id
scaffold1740	Cufflinks	exon	263284	263554	.	+	.	gene_id "XLOC_020133"; transcript_id "TCONS_00063483"; exon_number "1"; oId "CUFF.10775.1"; class_code "u"; tss_id
scaffold1741	Cufflinks	exon	769593	769870	.	+	.	gene_id "XLOC_020243"; transcript_id "TCONS_00063679"; exon_number "1"; oId "CUFF.10809.1"; class_code "u"; tss_id
scaffold1742	Cufflinks	exon	209781	211140	.	+	.	gene_id "XLOC_020301"; transcript_id "TCONS_00063890"; exon_number "1"; oId "CUFF.10839.1"; class_code "u"; tss_id
scaffold1742	Cufflinks	exon	94358	94930	.	+	.	gene_id "XLOC_020281"; transcript_id "TCONS_00063881"; exon_number "1"; oId "CUFF.10827.1"; class_code "u"; tss_id
scaffold1742	Cufflinks	exon	95089	95580	.	+	.	gene_id "XLOC_020282"; transcript_id "TCONS_00063882"; exon_number "1"; oId "CUFF.10828.1"; class_code "u"; tss_id
scaffold1747	Cufflinks	exon	10575	10859	.	+	.	gene_id "XLOC_020368"; transcript_id "TCONS_00064139"; exon_number "1"; oId "CUFF.10867.1"; class_code "u"; tss_id
scaffold1747	Cufflinks	exon	93251	93839	.	+	.	gene_id "XLOC_020372"; transcript_id "TCONS_00064141"; exon_number "1"; oId "CUFF.10871.1"; class_code "u"; tss_id
scaffold1747	Cufflinks	exon	94479	95264	.	+	.	gene_id "XLOC_020365"; transcript_id "TCONS_00064138"; exon_number "1"; oId "CUFF.10873.1"; class_code "u"; tss_id
scaffold175	Cufflinks	exon	2886	4192	.	+	.	gene_id "XLOC_020400"; transcript_id "TCONS_00064367"; exon_number "1"; oId "CUFF.10893.1"; class_code "u"; tss_id
scaffold175	Cufflinks	exon	4672	5099	.	+	.	gene_id "XLOC_020400"; transcript_id "TCONS_00064367"; exon_number "3"; oId "CUFF.10893.1"; class_code "u"; tss_id
scaffold175	Cufflinks	exon	361880	362083	.	-	.	gene_id "XLOC_020435"; transcript_id "TCONS_00064391"; exon_number "3"; oId "CUFF.10911.1"; class_code "u"; tss_id
scaffold175	Cufflinks	exon	168072	168314	.	+	.	gene_id "XLOC_020408"; transcript_id "TCONS_00064373"; exon_number "1"; oId "CUFF.10903.1"; class_code "u"; tss_id
scaffold175	Cufflinks	exon	655075	655604	.	+	.	gene_id "XLOC_020477"; transcript_id "TCONS_00064412"; exon_number "1"; oId "CUFF.10939.1"; class_code "u"; tss_id
scaffold175	Cufflinks	exon	565562	565900	.	+	.	gene_id "XLOC_020466"; transcript_id "TCONS_00064402"; exon_number "1"; oId "CUFF.10927.1"; class_code "u"; tss_id
scaffold175	Cufflinks	exon	566330	566554	.	+	.	gene_id "XLOC_020467"; transcript_id "TCONS_00064403"; exon_number "1"; oId "CUFF.10928.1"; class_code "u"; tss_id
scaffold175	Cufflinks	exon	567870	568349	.	+	.	gene_id "XLOC_020468"; transcript_id "TCONS_00064404"; exon_number "1"; oId "CUFF.10929.1"; class_code "u"; tss_id
scaffold175	Cufflinks	exon	568560	569211	.	+	.	gene_id "XLOC_020469"; transcript_id "TCONS_00064405"; exon_number "1"; oId "CUFF.10930.1"; class_code "u"; tss_id
scaffold175	Cufflinks	exon	569450	569786	.	+	.	gene_id "XLOC_020470"; transcript_id "TCONS_00064406"; exon_number "1"; oId "CUFF.10931.1"; class_code "u"; tss_id
scaffold175	Cufflinks	exon	570350	570871	.	+	.	gene_id "XLOC_020472"; transcript_id "TCONS_00064408"; exon_number "1"; oId "CUFF.10933.1"; class_code "u"; tss_id
scaffold1750	Cufflinks	exon	568007	568224	.	-	.	gene_id "XLOC_020521"; transcript_id "TCONS_00064707"; exon_number "3"; oId "CUFF.10987.1"; class_code "u"; tss_id
scaffold1750	Cufflinks	exon	570900	571183	.	+	.	gene_id "XLOC_020563"; transcript_id "TCONS_00064724"; exon_number "1"; oId "CUFF.10989.1"; class_code "u"; tss_id
scaffold1750	Cufflinks	exon	571387	571712	.	-	.	gene_id "XLOC_020521"; transcript_id "TCONS_00064709"; exon_number "1"; oId "CUFF.10988.1"; class_code "u"; tss_id
scaffold1751	Cufflinks	exon	184131	184655	.	+	.	gene_id "XLOC_020611"; transcript_id "TCONS_00064911"; exon_number "1"; oId "CUFF.11007.1"; class_code "u"; tss_id
scaffold1753	Cufflinks	exon	155592	156101	.	+	.	gene_id "XLOC_020645"; transcript_id "TCONS_00064998"; exon_number "1"; oId "CUFF.11023.1"; class_code "u"; tss_id
scaffold1753	Cufflinks	exon	152921	153322	.	+	.	gene_id "XLOC_020643"; transcript_id "TCONS_00064996"; exon_number "1"; oId "CUFF.11021.1"; class_code "u"; tss_id
scaffold1753	Cufflinks	exon	154336	154677	.	+	.	gene_id "XLOC_020644"; transcript_id "TCONS_00064997"; exon_number "1"; oId "CUFF.11022.1"; class_code "u"; tss_id
scaffold1754	Cufflinks	exon	69761	70017	.	+	.	gene_id "XLOC_020660"; transcript_id "TCONS_00065028"; exon_number "1"; oId "CUFF.11030.1"; class_code "u"; tss_id
scaffold1754	Cufflinks	exon	168318	168573	.	+	.	gene_id "XLOC_020661"; transcript_id "TCONS_00065029"; exon_number "1"; oId "CUFF.11033.1"; class_code "u"; tss_id
scaffold1754	Cufflinks	exon	168668	169084	.	+	.	gene_id "XLOC_020662"; transcript_id "TCONS_00065030"; exon_number "1"; oId "CUFF.11034.1"; class_code "u"; tss_id
scaffold1754	Cufflinks	exon	169162	169394	.	+	.	gene_id "XLOC_020663"; transcript_id "TCONS_00065031"; exon_number "1"; oId "CUFF.11035.1"; class_code "u"; tss_id
scaffold1754	Cufflinks	exon	172039	172820	.	+	.	gene_id "XLOC_020665"; transcript_id "TCONS_00065032"; exon_number "1"; oId "CUFF.11036.1"; class_code "u"; tss_id
scaffold1754	Cufflinks	exon	173525	174061	.	+	.	gene_id "XLOC_020666"; transcript_id "TCONS_00065033"; exon_number "1"; oId "CUFF.11037.1"; class_code "u"; tss_id
scaffold1754	Cufflinks	exon	174198	174673	.	-	.	gene_id "XLOC_020656"; transcript_id "TCONS_00065025"; exon_number "1"; oId "CUFF.11038.1"; class_code "u"; tss_id
scaffold1757	Cufflinks	exon	14	556	.	+	.	gene_id "XLOC_020681"; transcript_id "TCONS_00065084"; exon_number "1"; oId "CUFF.11044.1"; class_code "u"; tss_id
scaffold1758	Cufflinks	exon	164237	164447	.	+	.	gene_id "XLOC_020709"; transcript_id "TCONS_00065130"; exon_number "1"; oId "CUFF.11060.1"; class_code "u"; tss_id
scaffold1761	Cufflinks	exon	7977	8244	.	+	.	gene_id "XLOC_020738"; transcript_id "TCONS_00065206"; exon_number "1"; oId "CUFF.11075.1"; class_code "u"; tss_id
scaffold1761	Cufflinks	exon	79369	80359	.	+	.	gene_id "XLOC_020739"; transcript_id "TCONS_00065207"; exon_number "1"; oId "CUFF.11076.1"; class_code "u"; tss_id
scaffold1766	Cufflinks	exon	96284	96571	.	-	.	gene_id "XLOC_020849"; transcript_id "TCONS_00065735"; exon_number "1"; oId "CUFF.11133.1"; class_code "u"; tss_id
scaffold1767	Cufflinks	exon	485698	486101	.	+	.	gene_id "XLOC_020920"; transcript_id "TCONS_00065917"; exon_number "1"; oId "CUFF.11167.1"; class_code "u"; tss_id
scaffold1769	Cufflinks	exon	139580	139837	.	+	.	gene_id "XLOC_020947"; transcript_id "TCONS_00066064"; exon_number "1"; oId "CUFF.11179.1"; class_code "u"; tss_id
scaffold1769	Cufflinks	exon	141089	141503	.	+	.	gene_id "XLOC_020948"; transcript_id "TCONS_00066065"; exon_number "1"; oId "CUFF.11180.1"; class_code "u"; tss_id
scaffold177	Cufflinks	exon	453277	455258	.	-	.	gene_id "XLOC_020967"; transcript_id "TCONS_00066167"; exon_number "1"; oId "CUFF.11211.1"; class_code "u"; tss_id
scaffold177	Cufflinks	exon	455435	455664	.	-	.	gene_id "XLOC_020967"; transcript_id "TCONS_00066167"; exon_number "2"; oId "CUFF.11211.1"; class_code "u"; tss_id
scaffold177	Cufflinks	exon	98918	99531	.	+	.	gene_id "XLOC_020970"; transcript_id "TCONS_00066169"; exon_number "1"; oId "CUFF.11193.1"; class_code "u"; tss_id
scaffold177	Cufflinks	exon	99598	100303	.	+	.	gene_id "XLOC_020971"; transcript_id "TCONS_00066170"; exon_number "1"; oId "CUFF.11194.1"; class_code "u"; tss_id
scaffold177	Cufflinks	exon	100405	101142	.	+	.	gene_id "XLOC_020972"; transcript_id "TCONS_00066171"; exon_number "1"; oId "CUFF.11195.1"; class_code "u"; tss_id
scaffold177	Cufflinks	exon	108727	109237	.	+	.	gene_id "XLOC_020973"; transcript_id "TCONS_00066172"; exon_number "1"; oId "CUFF.11196.1"; class_code "u"; tss_id
scaffold177	Cufflinks	exon	109365	109688	.	+	.	gene_id "XLOC_020974"; transcript_id "TCONS_00066173"; exon_number "1"; oId "CUFF.11197.1"; class_code "u"; tss_id
scaffold177	Cufflinks	exon	112459	112690	.	+	.	gene_id "XLOC_020975"; transcript_id "TCONS_00066174"; exon_number "1"; oId "CUFF.11198.1"; class_code "u"; tss_id
scaffold1773	Cufflinks	exon	67554	67854	.	+	.	gene_id "XLOC_021059"; transcript_id "TCONS_00066384"; exon_number "1"; oId "CUFF.11228.1"; class_code "u"; tss_id
scaffold1780	Cufflinks	exon	285682	286059	.	+	.	gene_id "XLOC_021114"; transcript_id "TCONS_00066638"; exon_number "1"; oId "CUFF.11282.1"; class_code "u"; tss_id
scaffold1781	Cufflinks	exon	945	1210	.	+	.	gene_id "XLOC_021160"; transcript_id "TCONS_00066719"; exon_number "1"; oId "CUFF.11288.1"; class_code "u"; tss_id
scaffold1783	Cufflinks	exon	6533	7487	.	+	.	gene_id "XLOC_021181"; transcript_id "TCONS_00066794"; exon_number "1"; oId "CUFF.11302.1"; class_code "u"; tss_id
scaffold1785	Cufflinks	exon	314969	315751	.	+	.	gene_id "XLOC_021282"; transcript_id "TCONS_00067175"; exon_number "1"; oId "CUFF.11345.1"; class_code "u"; tss_id
scaffold1785	Cufflinks	exon	498601	498804	.	-	.	gene_id "XLOC_021239"; transcript_id "TCONS_00067157"; exon_number "1"; oId "CUFF.11365.1"; class_code "u"; tss_id
scaffold1785	Cufflinks	exon	321314	322008	.	+	.	gene_id "XLOC_021284"; transcript_id "TCONS_00067177"; exon_number "1"; oId "CUFF.11347.1"; class_code "u"; tss_id
scaffold1785	Cufflinks	exon	868087	868575	.	+	.	gene_id "XLOC_021341"; transcript_id "TCONS_00067196"; exon_number "1"; oId "CUFF.11392.1"; class_code "u"; tss_id
scaffold1785	Cufflinks	exon	790791	791018	.	+	.	gene_id "XLOC_021333"; transcript_id "TCONS_00067189"; exon_number "1"; oId "CUFF.11383.1"; class_code "u"; tss_id
scaffold1785	Cufflinks	exon	304163	304610	.	+	.	gene_id "XLOC_021281"; transcript_id "TCONS_00067174"; exon_number "1"; oId "CUFF.11343.1"; class_code "u"; tss_id
scaffold1786	Cufflinks	exon	158557	158783	.	+	.	gene_id "XLOC_021352"; transcript_id "TCONS_00067416"; exon_number "1"; oId "CUFF.11402.1"; class_code "u"; tss_id
scaffold1788	Cufflinks	exon	446853	447178	.	+	.	gene_id "XLOC_021436"; transcript_id "TCONS_00067660"; exon_number "1"; oId "CUFF.11440.1"; class_code "u"; tss_id
scaffold1788	Cufflinks	exon	426601	427302	.	+	.	gene_id "XLOC_021365"; transcript_id "TCONS_00067639"; exon_number "1"; oId "CUFF.11438.1"; class_code "u"; tss_id
scaffold1788	Cufflinks	exon	471597	471950	.	+	.	gene_id "XLOC_021441"; transcript_id "TCONS_00067664"; exon_number "1"; oId "CUFF.11445.1"; class_code "u"; tss_id
scaffold1792	Cufflinks	exon	233171	234193	.	+	.	gene_id "XLOC_021532"; transcript_id "TCONS_00068118"; exon_number "1"; oId "CUFF.11512.1"; class_code "u"; tss_id
scaffold1792	Cufflinks	exon	186014	186943	.	+	.	gene_id "XLOC_021505"; transcript_id "TCONS_00068099"; exon_number "1"; oId "CUFF.11509.1"; class_code "u"; tss_id
scaffold1794	Cufflinks	exon	398882	400347	.	+	.	gene_id "XLOC_021604"; transcript_id "TCONS_00068413"; exon_number "1"; oId "CUFF.11567.1"; class_code "u"; tss_id
scaffold1799	Cufflinks	exon	45358	45875	.	-	.	gene_id "XLOC_021644"; transcript_id "TCONS_00068623"; exon_number "1"; oId "CUFF.11595.1"; class_code "u"; tss_id
scaffold1800	Cufflinks	exon	443325	444086	.	+	.	gene_id "XLOC_021729"; transcript_id "TCONS_00068805"; exon_number "1"; oId "CUFF.11639.1"; class_code "u"; tss_id
scaffold1800	Cufflinks	exon	451233	451803	.	+	.	gene_id "XLOC_021731"; transcript_id "TCONS_00068807"; exon_number "1"; oId "CUFF.11641.1"; class_code "u"; tss_id
scaffold1800	Cufflinks	exon	451882	453083	.	+	.	gene_id "XLOC_021731"; transcript_id "TCONS_00068808"; exon_number "1"; oId "CUFF.11642.1"; class_code "u"; tss_id
scaffold1800	Cufflinks	exon	453141	453625	.	+	.	gene_id "XLOC_021732"; transcript_id "TCONS_00068809"; exon_number "1"; oId "CUFF.11643.1"; class_code "u"; tss_id
scaffold1800	Cufflinks	exon	454102	454394	.	+	.	gene_id "XLOC_021733"; transcript_id "TCONS_00068810"; exon_number "1"; oId "CUFF.11644.1"; class_code "u"; tss_id
scaffold1800	Cufflinks	exon	454503	455249	.	+	.	gene_id "XLOC_021734"; transcript_id "TCONS_00068811"; exon_number "1"; oId "CUFF.11645.1"; class_code "u"; tss_id
scaffold1800	Cufflinks	exon	455352	456308	.	+	.	gene_id "XLOC_021735"; transcript_id "TCONS_00068812"; exon_number "1"; oId "CUFF.11646.1"; class_code "u"; tss_id
scaffold1804	Cufflinks	exon	352	625	.	+	.	gene_id "XLOC_021813"; transcript_id "TCONS_00069349"; exon_number "1"; oId "CUFF.11693.1"; class_code "u"; tss_id
scaffold1805	Cufflinks	exon	75006	75633	.	+	.	gene_id "XLOC_021873"; transcript_id "TCONS_00069517"; exon_number "1"; oId "CUFF.11726.1"; class_code "u"; tss_id
scaffold1807	Cufflinks	exon	96124	96422	.	+	.	gene_id "XLOC_021922"; transcript_id "TCONS_00069595"; exon_number "1"; oId "CUFF.11743.1"; class_code "u"; tss_id
scaffold1808	Cufflinks	exon	4822	5292	.	+	.	gene_id "XLOC_021935"; transcript_id "TCONS_00069629"; exon_number "1"; oId "CUFF.11746.1"; class_code "u"; tss_id
scaffold1808	Cufflinks	exon	147304	148649	.	+	.	gene_id "XLOC_021946"; transcript_id "TCONS_00069634"; exon_number "1"; oId "CUFF.11756.1"; class_code "u"; tss_id
scaffold1812	Cufflinks	exon	107854	108104	.	+	.	gene_id "XLOC_021979"; transcript_id "TCONS_00069732"; exon_number "1"; oId "CUFF.11774.1"; class_code "u"; tss_id
scaffold1815	Cufflinks	exon	195436	196052	.	+	.	gene_id "XLOC_022027"; transcript_id "TCONS_00069873"; exon_number "1"; oId "CUFF.11797.1"; class_code "u"; tss_id
scaffold1816	Cufflinks	exon	83608	83838	.	+	.	gene_id "XLOC_022063"; transcript_id "TCONS_00070021"; exon_number "1"; oId "CUFF.11815.1"; class_code "u"; tss_id
scaffold1817	Cufflinks	exon	3417	3792	.	+	.	gene_id "XLOC_022083"; transcript_id "TCONS_00070065"; exon_number "1"; oId "CUFF.11829.1"; class_code "u"; tss_id
scaffold1817	Cufflinks	exon	86510	86857	.	+	.	gene_id "XLOC_022086"; transcript_id "TCONS_00070066"; exon_number "1"; oId "CUFF.11835.1"; class_code "u"; tss_id
scaffold1822	Cufflinks	exon	173211	173497	.	+	.	gene_id "XLOC_022203"; transcript_id "TCONS_00070524"; exon_number "1"; oId "CUFF.11897.1"; class_code "u"; tss_id
scaffold1828	Cufflinks	exon	142807	143037	.	+	.	gene_id "XLOC_022315"; transcript_id "TCONS_00070876"; exon_number "1"; oId "CUFF.11957.1"; class_code "u"; tss_id
scaffold1829	Cufflinks	exon	159080	159315	.	+	.	gene_id "XLOC_022342"; transcript_id "TCONS_00070950"; exon_number "1"; oId "CUFF.11971.1"; class_code "u"; tss_id
scaffold1831	Cufflinks	exon	53720	53919	.	+	.	gene_id "XLOC_022351"; transcript_id "TCONS_00070999"; exon_number "1"; oId "CUFF.11979.1"; class_code "u"; tss_id
scaffold1832	Cufflinks	exon	346541	346829	.	+	.	gene_id "XLOC_022406"; transcript_id "TCONS_00071147"; exon_number "1"; oId "CUFF.12003.1"; class_code "u"; tss_id
scaffold1832	Cufflinks	exon	323100	323828	.	+	.	gene_id "XLOC_022400"; transcript_id "TCONS_00071145"; exon_number "1"; oId "CUFF.11996.1"; class_code "u"; tss_id
scaffold1832	Cufflinks	exon	368605	368809	.	+	.	gene_id "XLOC_022407"; transcript_id "TCONS_00071148"; exon_number "1"; oId "CUFF.12004.1"; class_code "u"; tss_id
scaffold1836	Cufflinks	exon	313031	313257	.	+	.	gene_id "XLOC_022629"; transcript_id "TCONS_00071902"; exon_number "1"; oId "CUFF.12105.1"; class_code "u"; tss_id
scaffold1836	Cufflinks	exon	458083	458802	.	+	.	gene_id "XLOC_022557"; transcript_id "TCONS_00071878"; exon_number "1"; oId "CUFF.12109.1"; class_code "u"; tss_id
scaffold1839	Cufflinks	exon	1486	1963	.	+	.	gene_id "XLOC_022741"; transcript_id "TCONS_00072365"; exon_number "1"; oId "CUFF.12186.1"; class_code "u"; tss_id
scaffold184	Cufflinks	exon	48525	49546	.	+	.	gene_id "XLOC_022762"; transcript_id "TCONS_00072448"; exon_number "1"; oId "CUFF.12205.1"; class_code "u"; tss_id
scaffold1842	Cufflinks	exon	2966	3301	.	+	.	gene_id "XLOC_022812"; transcript_id "TCONS_00072674"; exon_number "1"; oId "CUFF.12236.1"; class_code "u"; tss_id
scaffold1842	Cufflinks	exon	3370	3828	.	+	.	gene_id "XLOC_022812"; transcript_id "TCONS_00072675"; exon_number "1"; oId "CUFF.12237.1"; class_code "u"; tss_id
scaffold1844	Cufflinks	exon	53192	53564	.	+	.	gene_id "XLOC_022870"; transcript_id "TCONS_00072866"; exon_number "1"; oId "CUFF.12260.1"; class_code "u"; tss_id
scaffold1845	Cufflinks	exon	304478	304780	.	+	.	gene_id "XLOC_022907"; transcript_id "TCONS_00072952"; exon_number "1"; oId "CUFF.12282.1"; class_code "u"; tss_id
scaffold1849	Cufflinks	exon	173335	173968	.	+	.	gene_id "XLOC_022970"; transcript_id "TCONS_00073171"; exon_number "1"; oId "CUFF.12318.1"; class_code "u"; tss_id
scaffold1851	Cufflinks	exon	64906	65207	.	+	.	gene_id "XLOC_023006"; transcript_id "TCONS_00073325"; exon_number "1"; oId "CUFF.12344.2"; class_code "u"; tss_id
scaffold1857	Cufflinks	exon	75302	75572	.	-	.	gene_id "XLOC_023098"; transcript_id "TCONS_00073733"; exon_number "3"; oId "CUFF.12381.1"; class_code "u"; tss_id
scaffold1857	Cufflinks	exon	404864	405519	.	+	.	gene_id "XLOC_023151"; transcript_id "TCONS_00073766"; exon_number "1"; oId "CUFF.12403.1"; class_code "u"; tss_id
scaffold1857	Cufflinks	exon	406142	406801	.	+	.	gene_id "XLOC_023152"; transcript_id "TCONS_00073767"; exon_number "1"; oId "CUFF.12404.1"; class_code "u"; tss_id
scaffold1857	Cufflinks	exon	132045	132488	.	+	.	gene_id "XLOC_023125"; transcript_id "TCONS_00073756"; exon_number "1"; oId "CUFF.12387.1"; class_code "u"; tss_id
scaffold1857	Cufflinks	exon	416759	417457	.	+	.	gene_id "XLOC_023154"; transcript_id "TCONS_00073769"; exon_number "1"; oId "CUFF.12406.1"; class_code "u"; tss_id
scaffold1857	Cufflinks	exon	464064	464614	.	+	.	gene_id "XLOC_023155"; transcript_id "TCONS_00073770"; exon_number "1"; oId "CUFF.12408.1"; class_code "u"; tss_id
scaffold1857	Cufflinks	exon	42878	44052	.	-	.	gene_id "XLOC_023097"; transcript_id "TCONS_00073730"; exon_number "1"; oId "CUFF.12371.1"; class_code "u"; tss_id
scaffold1857	Cufflinks	exon	44441	44839	.	+	.	gene_id "XLOC_023116"; transcript_id "TCONS_00073748"; exon_number "1"; oId "CUFF.12372.1"; class_code "u"; tss_id
scaffold1857	Cufflinks	exon	44924	46033	.	+	.	gene_id "XLOC_023117"; transcript_id "TCONS_00073749"; exon_number "1"; oId "CUFF.12373.1"; class_code "u"; tss_id
scaffold1857	Cufflinks	exon	47222	47717	.	+	.	gene_id "XLOC_023118"; transcript_id "TCONS_00073750"; exon_number "1"; oId "CUFF.12374.1"; class_code "u"; tss_id
scaffold1857	Cufflinks	exon	48421	49087	.	+	.	gene_id "XLOC_023119"; transcript_id "TCONS_00073751"; exon_number "1"; oId "CUFF.12375.1"; class_code "u"; tss_id
scaffold1857	Cufflinks	exon	394614	394894	.	+	.	gene_id "XLOC_023148"; transcript_id "TCONS_00073763"; exon_number "1"; oId "CUFF.12400.1"; class_code "u"; tss_id
scaffold1857	Cufflinks	exon	49578	49805	.	-	.	gene_id "XLOC_023097"; transcript_id "TCONS_00073730"; exon_number "2"; oId "CUFF.12371.1"; class_code "u"; tss_id
scaffold1857	Cufflinks	exon	395918	396150	.	+	.	gene_id "XLOC_023149"; transcript_id "TCONS_00073764"; exon_number "1"; oId "CUFF.12401.1"; class_code "u"; tss_id
scaffold1857	Cufflinks	exon	58275	59967	.	+	.	gene_id "XLOC_023120"; transcript_id "TCONS_00073752"; exon_number "1"; oId "CUFF.12377.1"; class_code "u"; tss_id
scaffold1857	Cufflinks	exon	61014	61343	.	+	.	gene_id "XLOC_023122"; transcript_id "TCONS_00073754"; exon_number "1"; oId "CUFF.12379.1"; class_code "u"; tss_id
scaffold1857	Cufflinks	exon	61458	61904	.	+	.	gene_id "XLOC_023123"; transcript_id "TCONS_00073755"; exon_number "1"; oId "CUFF.12380.1"; class_code "u"; tss_id
scaffold186	Cufflinks	exon	282774	283059	.	+	.	gene_id "XLOC_023260"; transcript_id "TCONS_00074172"; exon_number "1"; oId "CUFF.12481.1"; class_code "u"; tss_id
scaffold1860	Cufflinks	exon	219481	219880	.	+	.	gene_id "XLOC_023302"; transcript_id "TCONS_00074323"; exon_number "1"; oId "CUFF.12517.1"; class_code "u"; tss_id
scaffold1860	Cufflinks	exon	49507	50013	.	+	.	gene_id "XLOC_023293"; transcript_id "TCONS_00074318"; exon_number "1"; oId "CUFF.12494.1"; class_code "u"; tss_id
scaffold1862	Cufflinks	exon	437194	437817	.	+	.	gene_id "XLOC_023385"; transcript_id "TCONS_00074611"; exon_number "1"; oId "CUFF.12551.1"; class_code "u"; tss_id
scaffold1862	Cufflinks	exon	442712	443009	.	+	.	gene_id "XLOC_023386"; transcript_id "TCONS_00074612"; exon_number "1"; oId "CUFF.12553.1"; class_code "u"; tss_id
scaffold1862	Cufflinks	exon	223198	223708	.	+	.	gene_id "XLOC_023372"; transcript_id "TCONS_00074608"; exon_number "1"; oId "CUFF.12542.1"; class_code "u"; tss_id
scaffold1863	Cufflinks	exon	24525	24988	.	+	.	gene_id "XLOC_023448"; transcript_id "TCONS_00074863"; exon_number "1"; oId "CUFF.12574.1"; class_code "u"; tss_id
scaffold1863	Cufflinks	exon	463186	464339	.	+	.	gene_id "XLOC_023425"; transcript_id "TCONS_00074852"; exon_number "1"; oId "CUFF.12610.1"; class_code "u"; tss_id
scaffold1864	Cufflinks	exon	98658	99957	.	+	.	gene_id "XLOC_023496"; transcript_id "TCONS_00074976"; exon_number "1"; oId "CUFF.12622.1"; class_code "u"; tss_id
scaffold1866	Cufflinks	exon	87927	88138	.	-	.	gene_id "XLOC_023546"; transcript_id "TCONS_00075186"; exon_number "3"; oId "CUFF.12642.1"; class_code "u"; tss_id
scaffold1866	Cufflinks	exon	60732	61028	.	+	.	gene_id "XLOC_023567"; transcript_id "TCONS_00075191"; exon_number "1"; oId "CUFF.12637.1"; class_code "u"; tss_id
scaffold1866	Cufflinks	exon	61266	61727	.	+	.	gene_id "XLOC_023568"; transcript_id "TCONS_00075192"; exon_number "1"; oId "CUFF.12638.1"; class_code "u"; tss_id
scaffold1866	Cufflinks	exon	61798	62057	.	+	.	gene_id "XLOC_023569"; transcript_id "TCONS_00075193"; exon_number "1"; oId "CUFF.12639.1"; class_code "u"; tss_id
scaffold1871	Cufflinks	exon	138904	139156	.	+	.	gene_id "XLOC_023722"; transcript_id "TCONS_00075732"; exon_number "1"; oId "CUFF.12722.1"; class_code "u"; tss_id
scaffold1873	Cufflinks	exon	31009	31430	.	+	.	gene_id "XLOC_023753"; transcript_id "TCONS_00075904"; exon_number "1"; oId "CUFF.12740.1"; class_code "u"; tss_id
scaffold1874	Cufflinks	exon	204384	204722	.	+	.	gene_id "XLOC_023784"; transcript_id "TCONS_00075975"; exon_number "1"; oId "CUFF.12759.1"; class_code "u"; tss_id
scaffold1874	Cufflinks	exon	40726	42065	.	+	.	gene_id "XLOC_023764"; transcript_id "TCONS_00075967"; exon_number "1"; oId "CUFF.12753.1"; class_code "u"; tss_id
scaffold1879	Cufflinks	exon	66301	66646	.	-	.	gene_id "XLOC_023857"; transcript_id "TCONS_00076324"; exon_number "2"; oId "CUFF.12809.1"; class_code "u"; tss_id
scaffold1879	Cufflinks	exon	54143	54361	.	-	.	gene_id "XLOC_023857"; transcript_id "TCONS_00076324"; exon_number "1"; oId "CUFF.12809.1"; class_code "u"; tss_id
scaffold1881	Cufflinks	exon	94321	94859	.	+	.	gene_id "XLOC_023955"; transcript_id "TCONS_00076611"; exon_number "1"; oId "CUFF.12852.1"; class_code "u"; tss_id
scaffold1881	Cufflinks	exon	97031	97272	.	-	.	gene_id "XLOC_023946"; transcript_id "TCONS_00076607"; exon_number "6"; oId "CUFF.12853.1"; class_code "u"; tss_id
scaffold1883	Cufflinks	exon	149586	150658	.	+	.	gene_id "XLOC_024010"; transcript_id "TCONS_00076807"; exon_number "1"; oId "CUFF.12882.1"; class_code "u"; tss_id
scaffold1883	Cufflinks	exon	150889	151407	.	+	.	gene_id "XLOC_023997"; transcript_id "TCONS_00076800"; exon_number "1"; oId "CUFF.12883.1"; class_code "u"; tss_id
scaffold1884	Cufflinks	exon	155777	156519	.	+	.	gene_id "XLOC_024018"; transcript_id "TCONS_00076887"; exon_number "1"; oId "CUFF.12900.1"; class_code "u"; tss_id
scaffold1884	Cufflinks	exon	156585	156952	.	+	.	gene_id "XLOC_024035"; transcript_id "TCONS_00076899"; exon_number "1"; oId "CUFF.12901.1"; class_code "u"; tss_id
scaffold1884	Cufflinks	exon	227369	227699	.	+	.	gene_id "XLOC_024044"; transcript_id "TCONS_00076904"; exon_number "1"; oId "CUFF.12909.1"; class_code "u"; tss_id
scaffold1884	Cufflinks	exon	161930	162700	.	+	.	gene_id "XLOC_024036"; transcript_id "TCONS_00076900"; exon_number "1"; oId "CUFF.12902.1"; class_code "u"; tss_id
scaffold1885	Cufflinks	exon	16163	16367	.	+	.	gene_id "XLOC_024062"; transcript_id "TCONS_00077002"; exon_number "1"; oId "CUFF.12915.1"; class_code "u"; tss_id
scaffold1886	Cufflinks	exon	111710	112083	.	+	.	gene_id "XLOC_024101"; transcript_id "TCONS_00077109"; exon_number "1"; oId "CUFF.12928.1"; class_code "u"; tss_id
scaffold1887	Cufflinks	exon	1929	2279	.	+	.	gene_id "XLOC_024109"; transcript_id "TCONS_00077162"; exon_number "2"; oId "CUFF.12935.1"; class_code "u"; tss_id
scaffold1887	Cufflinks	exon	2407	2748	.	+	.	gene_id "XLOC_024113"; transcript_id "TCONS_00077164"; exon_number "1"; oId "CUFF.12936.1"; class_code "u"; tss_id
scaffold1887	Cufflinks	exon	3005	3271	.	+	.	gene_id "XLOC_024114"; transcript_id "TCONS_00077165"; exon_number "1"; oId "CUFF.12937.1"; class_code "u"; tss_id
scaffold1888	Cufflinks	exon	173136	173346	.	+	.	gene_id "XLOC_024171"; transcript_id "TCONS_00077292"; exon_number "1"; oId "CUFF.12951.1"; class_code "u"; tss_id
scaffold1888	Cufflinks	exon	319515	319772	.	-	.	gene_id "XLOC_024141"; transcript_id "TCONS_00077290"; exon_number "2"; oId "CUFF.12961.1"; class_code "u"; tss_id
scaffold189	Cufflinks	exon	262396	262751	.	+	.	gene_id "XLOC_024277"; transcript_id "TCONS_00077691"; exon_number "1"; oId "CUFF.13009.1"; class_code "u"; tss_id
scaffold189	Cufflinks	exon	451413	451782	.	+	.	gene_id "XLOC_024288"; transcript_id "TCONS_00077698"; exon_number "1"; oId "CUFF.13023.1"; class_code "u"; tss_id
scaffold189	Cufflinks	exon	246505	246728	.	-	.	gene_id "XLOC_024247"; transcript_id "TCONS_00077725"; exon_number "1"; oId "CUFF.10304.1"; class_code "u"; tss_id
scaffold1890	Cufflinks	exon	96164	97300	.	+	.	gene_id "XLOC_024298"; transcript_id "TCONS_00077831"; exon_number "1"; oId "CUFF.13035.1"; class_code "u"; tss_id
scaffold1892	Cufflinks	exon	115715	115952	.	-	.	gene_id "XLOC_024377"; transcript_id "TCONS_00078086"; exon_number "4"; oId "CUFF.10358.1"; class_code "u"; tss_id
scaffold1892	Cufflinks	exon	119046	119329	.	-	.	gene_id "XLOC_024378"; transcript_id "TCONS_00078061"; exon_number "2"; oId "CUFF.13076.1"; class_code "u"; tss_id
scaffold1894	Cufflinks	exon	345457	345777	.	-	.	gene_id "XLOC_024453"; transcript_id "TCONS_00078296"; exon_number "2"; oId "CUFF.13116.1"; class_code "u"; tss_id
scaffold1895	Cufflinks	exon	87817	88473	.	+	.	gene_id "XLOC_024468"; transcript_id "TCONS_00078447"; exon_number "1"; oId "CUFF.13132.1"; class_code "u"; tss_id
scaffold1896	Cufflinks	exon	232850	233808	.	+	.	gene_id "XLOC_024570"; transcript_id "TCONS_00078798"; exon_number "1"; oId "CUFF.13175.1"; class_code "u"; tss_id
scaffold1896	Cufflinks	exon	89629	89858	.	+	.	gene_id "XLOC_024562"; transcript_id "TCONS_00078795"; exon_number "1"; oId "CUFF.13170.1"; class_code "u"; tss_id
scaffold1896	Cufflinks	exon	90474	90804	.	+	.	gene_id "XLOC_024563"; transcript_id "TCONS_00078796"; exon_number "1"; oId "CUFF.13171.1"; class_code "u"; tss_id
scaffold1897	Cufflinks	exon	606148	606662	.	+	.	gene_id "XLOC_024708"; transcript_id "TCONS_00079170"; exon_number "1"; oId "CUFF.13237.1"; class_code "u"; tss_id
scaffold1897	Cufflinks	exon	607873	608250	.	+	.	gene_id "XLOC_024709"; transcript_id "TCONS_00079171"; exon_number "1"; oId "CUFF.13238.1"; class_code "u"; tss_id
scaffold1898	Cufflinks	exon	272211	272671	.	+	.	gene_id "XLOC_024757"; transcript_id "TCONS_00079378"; exon_number "1"; oId "CUFF.13253.1"; class_code "u"; tss_id
scaffold1899	Cufflinks	exon	178009	178672	.	+	.	gene_id "XLOC_024789"; transcript_id "TCONS_00079494"; exon_number "1"; oId "CUFF.13271.1"; class_code "u"; tss_id
scaffold1899	Cufflinks	exon	179265	179570	.	+	.	gene_id "XLOC_024790"; transcript_id "TCONS_00079495"; exon_number "1"; oId "CUFF.13272.1"; class_code "u"; tss_id
scaffold1899	Cufflinks	exon	179785	180063	.	+	.	gene_id "XLOC_024791"; transcript_id "TCONS_00079496"; exon_number "1"; oId "CUFF.13273.1"; class_code "u"; tss_id
scaffold1899	Cufflinks	exon	180447	180707	.	+	.	gene_id "XLOC_024792"; transcript_id "TCONS_00079497"; exon_number "1"; oId "CUFF.13274.1"; class_code "u"; tss_id
scaffold1899	Cufflinks	exon	110	805	.	+	.	gene_id "XLOC_024778"; transcript_id "TCONS_00079486"; exon_number "1"; oId "CUFF.13258.1"; class_code "u"; tss_id
scaffold1899	Cufflinks	exon	159492	159972	.	+	.	gene_id "XLOC_024783"; transcript_id "TCONS_00079489"; exon_number "1"; oId "CUFF.13264.1"; class_code "u"; tss_id
scaffold1899	Cufflinks	exon	160740	161150	.	+	.	gene_id "XLOC_024784"; transcript_id "TCONS_00079490"; exon_number "1"; oId "CUFF.13265.1"; class_code "u"; tss_id
scaffold1899	Cufflinks	exon	164638	165139	.	+	.	gene_id "XLOC_024787"; transcript_id "TCONS_00079492"; exon_number "1"; oId "CUFF.13268.1"; class_code "u"; tss_id
scaffold19	Cufflinks	exon	86108	86379	.	+	.	gene_id "XLOC_024801"; transcript_id "TCONS_00079599"; exon_number "1"; oId "CUFF.10549.1"; class_code "u"; tss_id
scaffold190	Cufflinks	exon	103177	103490	.	+	.	gene_id "XLOC_024853"; transcript_id "TCONS_00079695"; exon_number "1"; oId "CUFF.13307.1"; class_code "u"; tss_id
scaffold1900	Cufflinks	exon	149363	149645	.	-	.	gene_id "XLOC_024892"; transcript_id "TCONS_00079831"; exon_number "1"; oId "CUFF.10000.1"; class_code "u"; tss_id
scaffold1900	Cufflinks	exon	61925	62135	.	+	.	gene_id "XLOC_024904"; transcript_id "TCONS_00079880"; exon_number "1"; oId "CUFF.13321.1"; class_code "u"; tss_id
scaffold1901	Cufflinks	exon	199396	199606	.	+	.	gene_id "XLOC_024930"; transcript_id "TCONS_00080083"; exon_number "1"; oId "CUFF.13360.1"; class_code "u"; tss_id
scaffold1901	Cufflinks	exon	241205	241848	.	+	.	gene_id "XLOC_024931"; transcript_id "TCONS_00080010"; exon_number "1"; oId "CUFF.10032.1"; class_code "u"; tss_id
scaffold1901	Cufflinks	exon	243482	243707	.	+	.	gene_id "XLOC_024969"; transcript_id "TCONS_00080021"; exon_number "1"; oId "CUFF.10035.1"; class_code "u"; tss_id
scaffold191	Cufflinks	exon	378137	378370	.	+	.	gene_id "XLOC_025010"; transcript_id "TCONS_00080289"; exon_number "3"; oId "CUFF.10639.1"; class_code "u"; tss_id
scaffold191	Cufflinks	exon	477429	477884	.	+	.	gene_id "XLOC_025051"; transcript_id "TCONS_00080295"; exon_number "1"; oId "CUFF.10642.1"; class_code "u"; tss_id
scaffold191	Cufflinks	exon	165018	165444	.	+	.	gene_id "XLOC_025046"; transcript_id "TCONS_00080263"; exon_number "1"; oId "CUFF.13384.1"; class_code "u"; tss_id
scaffold191	Cufflinks	exon	747289	747554	.	+	.	gene_id "XLOC_025066"; transcript_id "TCONS_00080232"; exon_number "1"; oId "CUFF.10069.1"; class_code "u"; tss_id
scaffold192	Cufflinks	exon	55445	55945	.	+	.	gene_id "XLOC_025113"; transcript_id "TCONS_00080502"; exon_number "1"; oId "CUFF.13405.1"; class_code "u"; tss_id
scaffold192	Cufflinks	exon	677583	678241	.	+	.	gene_id "XLOC_025145"; transcript_id "TCONS_00080508"; exon_number "1"; oId "CUFF.13435.1"; class_code "u"; tss_id
scaffold193	Cufflinks	exon	157436	157761	.	+	.	gene_id "XLOC_025202"; transcript_id "TCONS_00080736"; exon_number "1"; oId "CUFF.10121.1"; class_code "u"; tss_id
scaffold193	Cufflinks	exon	30276	30544	.	+	.	gene_id "XLOC_025191"; transcript_id "TCONS_00080789"; exon_number "1"; oId "CUFF.13453.1"; class_code "u"; tss_id
scaffold193	Cufflinks	exon	154709	155448	.	+	.	gene_id "XLOC_025201"; transcript_id "TCONS_00080791"; exon_number "1"; oId "CUFF.13460.1"; class_code "u"; tss_id
scaffold193	Cufflinks	exon	167525	167844	.	+	.	gene_id "XLOC_025203"; transcript_id "TCONS_00080737"; exon_number "1"; oId "CUFF.10122.1"; class_code "u"; tss_id
scaffold194	Cufflinks	exon	209654	210013	.	+	.	gene_id "XLOC_025260"; transcript_id "TCONS_00080952"; exon_number "1"; oId "CUFF.13499.1"; class_code "u"; tss_id
scaffold194	Cufflinks	exon	68430	68634	.	+	.	gene_id "XLOC_025248"; transcript_id "TCONS_00080968"; exon_number "1"; oId "CUFF.10720.1"; class_code "u"; tss_id
scaffold198	Cufflinks	exon	657968	658171	.	+	.	gene_id "XLOC_025387"; transcript_id "TCONS_00081454"; exon_number "1"; oId "CUFF.13537.1"; class_code "u"; tss_id
scaffold198	Cufflinks	exon	980085	980427	.	+	.	gene_id "XLOC_025407"; transcript_id "TCONS_00081569"; exon_number "1"; oId "CUFF.10768.1"; class_code "u"; tss_id
scaffold198	Cufflinks	exon	980587	980960	.	+	.	gene_id "XLOC_025408"; transcript_id "TCONS_00081570"; exon_number "1"; oId "CUFF.10769.1"; class_code "u"; tss_id
scaffold198	Cufflinks	exon	62316	62612	.	+	.	gene_id "XLOC_025359"; transcript_id "TCONS_00081445"; exon_number "1"; oId "CUFF.13514.1"; class_code "u"; tss_id
scaffold198	Cufflinks	exon	1032677	1032949	.	+	.	gene_id "XLOC_025411"; transcript_id "TCONS_00081461"; exon_number "1"; oId "CUFF.13565.1"; class_code "u"; tss_id
scaffold198	Cufflinks	exon	712121	712645	.	+	.	gene_id "XLOC_025388"; transcript_id "TCONS_00081455"; exon_number "1"; oId "CUFF.13541.1"; class_code "u"; tss_id
scaffold198	Cufflinks	exon	354629	355037	.	+	.	gene_id "XLOC_025370"; transcript_id "TCONS_00081256"; exon_number "1"; oId "CUFF.10151.1"; class_code "u"; tss_id
scaffold198	Cufflinks	exon	1514649	1514985	.	-	.	gene_id "XLOC_025357"; transcript_id "TCONS_00081563"; exon_number "1"; oId "CUFF.10817.1"; class_code "u"; tss_id
scaffold20	Cufflinks	exon	710920	711562	.	+	.	gene_id "XLOC_025561"; transcript_id "TCONS_00081829"; exon_number "1"; oId "CUFF.10251.1"; class_code "u"; tss_id
scaffold20	Cufflinks	exon	543326	543636	.	+	.	gene_id "XLOC_025550"; transcript_id "TCONS_00081914"; exon_number "1"; oId "CUFF.13646.1"; class_code "u"; tss_id
scaffold20	Cufflinks	exon	603019	603347	.	+	.	gene_id "XLOC_025472"; transcript_id "TCONS_00081966"; exon_number "1"; oId "CUFF.10858.1"; class_code "u"; tss_id
scaffold20	Cufflinks	exon	298066	298929	.	+	.	gene_id "XLOC_025531"; transcript_id "TCONS_00081825"; exon_number "1"; oId "CUFF.10240.1"; class_code "u"; tss_id
scaffold20	Cufflinks	exon	492822	493047	.	-	.	gene_id "XLOC_025497"; transcript_id "TCONS_00081901"; exon_number "2"; oId "CUFF.13637.2"; class_code "u"; tss_id
scaffold20	Cufflinks	exon	501808	502096	.	-	.	gene_id "XLOC_025497"; transcript_id "TCONS_00081901"; exon_number "5"; oId "CUFF.13637.2"; class_code "u"; tss_id
scaffold20	Cufflinks	exon	502294	502570	.	+	.	gene_id "XLOC_025542"; transcript_id "TCONS_00081910"; exon_number "1"; oId "CUFF.13641.1"; class_code "u"; tss_id
scaffold20	Cufflinks	exon	502807	503024	.	+	.	gene_id "XLOC_025543"; transcript_id "TCONS_00081911"; exon_number "1"; oId "CUFF.13642.1"; class_code "u"; tss_id
scaffold200	Cufflinks	exon	18229	18470	.	+	.	gene_id "XLOC_025575"; transcript_id "TCONS_00082077"; exon_number "1"; oId "CUFF.13670.1"; class_code "u"; tss_id
scaffold203	Cufflinks	exon	332282	333163	.	+	.	gene_id "XLOC_025654"; transcript_id "TCONS_00082242"; exon_number "1"; oId "CUFF.10278.1"; class_code "u"; tss_id
scaffold203	Cufflinks	exon	292309	293104	.	+	.	gene_id "XLOC_025630"; transcript_id "TCONS_00082347"; exon_number "1"; oId "CUFF.13691.1"; class_code "u"; tss_id
scaffold203	Cufflinks	exon	295083	295382	.	+	.	gene_id "XLOC_025632"; transcript_id "TCONS_00082410"; exon_number "1"; oId "CUFF.10894.1"; class_code "u"; tss_id
scaffold203	Cufflinks	exon	336762	337392	.	-	.	gene_id "XLOC_025611"; transcript_id "TCONS_00082339"; exon_number "1"; oId "CUFF.13706.1"; class_code "u"; tss_id
scaffold203	Cufflinks	exon	300172	300380	.	+	.	gene_id "XLOC_025633"; transcript_id "TCONS_00082411"; exon_number "1"; oId "CUFF.10896.1"; class_code "u"; tss_id
scaffold204	Cufflinks	exon	538749	539036	.	+	.	gene_id "XLOC_025789"; transcript_id "TCONS_00082684"; exon_number "1"; oId "CUFF.10336.1"; class_code "u"; tss_id
scaffold204	Cufflinks	exon	1074973	1075361	.	+	.	gene_id "XLOC_025821"; transcript_id "TCONS_00082842"; exon_number "1"; oId "CUFF.13807.1"; class_code "u"; tss_id
scaffold204	Cufflinks	exon	540923	541258	.	+	.	gene_id "XLOC_025790"; transcript_id "TCONS_00082685"; exon_number "1"; oId "CUFF.10337.1"; class_code "u"; tss_id
scaffold204	Cufflinks	exon	436528	436972	.	+	.	gene_id "XLOC_025781"; transcript_id "TCONS_00082829"; exon_number "1"; oId "CUFF.13761.1"; class_code "u"; tss_id
scaffold204	Cufflinks	exon	543780	544288	.	+	.	gene_id "XLOC_025791"; transcript_id "TCONS_00082686"; exon_number "1"; oId "CUFF.10338.1"; class_code "u"; tss_id
scaffold206	Cufflinks	exon	101283	101636	.	+	.	gene_id "XLOC_025853"; transcript_id "TCONS_00083121"; exon_number "1"; oId "CUFF.13827.1"; class_code "u"; tss_id
scaffold206	Cufflinks	exon	103583	104243	.	+	.	gene_id "XLOC_025856"; transcript_id "TCONS_00083122"; exon_number "1"; oId "CUFF.13829.1"; class_code "u"; tss_id
scaffold206	Cufflinks	exon	97140	97454	.	+	.	gene_id "XLOC_025826"; transcript_id "TCONS_00083140"; exon_number "1"; oId "CUFF.11020.1"; class_code "u"; tss_id
scaffold206	Cufflinks	exon	97744	97989	.	+	.	gene_id "XLOC_025852"; transcript_id "TCONS_00083120"; exon_number "1"; oId "CUFF.13826.1"; class_code "u"; tss_id
scaffold207	Cufflinks	exon	16361	16733	.	+	.	gene_id "XLOC_025869"; transcript_id "TCONS_00083193"; exon_number "1"; oId "CUFF.11036.1"; class_code "u"; tss_id
scaffold207	Cufflinks	exon	18047	19041	.	+	.	gene_id "XLOC_025870"; transcript_id "TCONS_00083187"; exon_number "1"; oId "CUFF.10388.1"; class_code "u"; tss_id
scaffold209	Cufflinks	exon	4348	5166	.	-	.	gene_id "XLOC_025921"; transcript_id "TCONS_00083361"; exon_number "1"; oId "CUFF.13871.1"; class_code "u"; tss_id
scaffold209	Cufflinks	exon	12410	12659	.	+	.	gene_id "XLOC_025935"; transcript_id "TCONS_00083368"; exon_number "1"; oId "CUFF.13874.1"; class_code "u"; tss_id
scaffold209	Cufflinks	exon	14562	14771	.	-	.	gene_id "XLOC_025924"; transcript_id "TCONS_00083396"; exon_number "2"; oId "CUFF.10023.1"; class_code "u"; tss_id
scaffold209	Cufflinks	exon	23152	23403	.	-	.	gene_id "XLOC_025924"; transcript_id "TCONS_00083364"; exon_number "2"; oId "CUFF.13877.1"; class_code "u"; tss_id
scaffold209	Cufflinks	exon	287257	287507	.	+	.	gene_id "XLOC_025941"; transcript_id "TCONS_00083371"; exon_number "1"; oId "CUFF.13886.1"; class_code "u"; tss_id
scaffold209	Cufflinks	exon	289364	289625	.	+	.	gene_id "XLOC_025942"; transcript_id "TCONS_00083372"; exon_number "1"; oId "CUFF.13887.1"; class_code "u"; tss_id
scaffold209	Cufflinks	exon	39727	39970	.	+	.	gene_id "XLOC_025937"; transcript_id "TCONS_00083399"; exon_number "1"; oId "CUFF.10024.1"; class_code "u"; tss_id
scaffold211	Cufflinks	exon	844657	844957	.	+	.	gene_id "XLOC_026105"; transcript_id "TCONS_00084006"; exon_number "1"; oId "CUFF.13980.1"; class_code "u"; tss_id
scaffold211	Cufflinks	exon	936535	936871	.	+	.	gene_id "XLOC_026110"; transcript_id "TCONS_00083867"; exon_number "1"; oId "CUFF.10463.1"; class_code "u"; tss_id
scaffold211	Cufflinks	exon	720588	720827	.	+	.	gene_id "XLOC_026097"; transcript_id "TCONS_00084004"; exon_number "1"; oId "CUFF.13971.1"; class_code "u"; tss_id
scaffold211	Cufflinks	exon	1005022	1005684	.	+	.	gene_id "XLOC_026031"; transcript_id "TCONS_00084078"; exon_number "1"; oId "CUFF.11131.1"; class_code "u"; tss_id
scaffold213	Cufflinks	exon	3218	4872	.	+	.	gene_id "XLOC_026148"; transcript_id "TCONS_00084227"; exon_number "1"; oId "CUFF.10486.1"; class_code "u"; tss_id
scaffold215	Cufflinks	exon	116448	116810	.	+	.	gene_id "XLOC_026179"; transcript_id "TCONS_00084308"; exon_number "1"; oId "CUFF.14030.1"; class_code "u"; tss_id
scaffold215	Cufflinks	exon	116928	117267	.	+	.	gene_id "XLOC_026180"; transcript_id "TCONS_00084309"; exon_number "1"; oId "CUFF.14031.1"; class_code "u"; tss_id
scaffold215	Cufflinks	exon	117446	117824	.	+	.	gene_id "XLOC_026181"; transcript_id "TCONS_00084310"; exon_number "1"; oId "CUFF.14032.1"; class_code "u"; tss_id
scaffold218	Cufflinks	exon	74680	75309	.	+	.	gene_id "XLOC_026211"; transcript_id "TCONS_00084406"; exon_number "1"; oId "CUFF.14047.1"; class_code "u"; tss_id
scaffold218	Cufflinks	exon	140909	141134	.	+	.	gene_id "XLOC_026217"; transcript_id "TCONS_00084408"; exon_number "1"; oId "CUFF.14053.1"; class_code "u"; tss_id
scaffold219	Cufflinks	exon	103711	103951	.	+	.	gene_id "XLOC_026222"; transcript_id "TCONS_00084615"; exon_number "2"; oId "CUFF.10151.1"; class_code "u"; tss_id
scaffold219	Cufflinks	exon	12447	12740	.	-	.	gene_id "XLOC_026236"; transcript_id "TCONS_00084553"; exon_number "2"; oId "CUFF.14059.1"; class_code "u"; tss_id
scaffold219	Cufflinks	exon	453099	453362	.	+	.	gene_id "XLOC_026289"; transcript_id "TCONS_00084571"; exon_number "1"; oId "CUFF.14094.1"; class_code "u"; tss_id
scaffold219	Cufflinks	exon	429238	429795	.	+	.	gene_id "XLOC_026287"; transcript_id "TCONS_00084510"; exon_number "1"; oId "CUFF.10525.1"; class_code "u"; tss_id
scaffold219	Cufflinks	exon	382634	382895	.	+	.	gene_id "XLOC_026234"; transcript_id "TCONS_00084620"; exon_number "1"; oId "CUFF.10173.1"; class_code "u"; tss_id
scaffold219	Cufflinks	exon	402939	403153	.	-	.	gene_id "XLOC_026251"; transcript_id "TCONS_00084600"; exon_number "1"; oId "CUFF.11215.1"; class_code "u"; tss_id
scaffold22	Cufflinks	exon	1212146	1213240	.	+	.	gene_id "XLOC_026482"; transcript_id "TCONS_00085218"; exon_number "1"; oId "CUFF.14187.1"; class_code "u"; tss_id
scaffold22	Cufflinks	exon	1817194	1817715	.	+	.	gene_id "XLOC_026517"; transcript_id "TCONS_00085229"; exon_number "1"; oId "CUFF.14227.1"; class_code "u"; tss_id
scaffold22	Cufflinks	exon	1600666	1600961	.	+	.	gene_id "XLOC_026504"; transcript_id "TCONS_00085223"; exon_number "1"; oId "CUFF.14212.1"; class_code "u"; tss_id
scaffold22	Cufflinks	exon	336333	336762	.	+	.	gene_id "XLOC_026302"; transcript_id "TCONS_00084927"; exon_number "1"; oId "CUFF.10557.1"; class_code "u"; tss_id
scaffold22	Cufflinks	exon	155137	155375	.	+	.	gene_id "XLOC_026295"; transcript_id "TCONS_00085131"; exon_number "1"; oId "CUFF.14104.1"; class_code "u"; tss_id
scaffold22	Cufflinks	exon	1545568	1545830	.	+	.	gene_id "XLOC_026503"; transcript_id "TCONS_00085222"; exon_number "1"; oId "CUFF.14210.1"; class_code "u"; tss_id
scaffold22	Cufflinks	exon	1817820	1818277	.	+	.	gene_id "XLOC_026518"; transcript_id "TCONS_00085230"; exon_number "1"; oId "CUFF.14228.1"; class_code "u"; tss_id
scaffold22	Cufflinks	exon	739150	739717	.	+	.	gene_id "XLOC_026315"; transcript_id "TCONS_00085152"; exon_number "1"; oId "CUFF.14153.1"; class_code "u"; tss_id
scaffold22	Cufflinks	exon	1211548	1212080	.	+	.	gene_id "XLOC_026481"; transcript_id "TCONS_00085217"; exon_number "1"; oId "CUFF.14186.1"; class_code "u"; tss_id
scaffold22	Cufflinks	exon	778859	779086	.	+	.	gene_id "XLOC_026458"; transcript_id "TCONS_00085419"; exon_number "1"; oId "CUFF.10228.1"; class_code "u"; tss_id
scaffold221	Cufflinks	exon	81341	81688	.	+	.	gene_id "XLOC_026539"; transcript_id "TCONS_00085552"; exon_number "1"; oId "CUFF.10628.1"; class_code "u"; tss_id
scaffold221	Cufflinks	exon	87100	87796	.	+	.	gene_id "XLOC_026542"; transcript_id "TCONS_00085555"; exon_number "1"; oId "CUFF.10631.1"; class_code "u"; tss_id
scaffold221	Cufflinks	exon	88538	88929	.	+	.	gene_id "XLOC_026543"; transcript_id "TCONS_00085556"; exon_number "1"; oId "CUFF.10632.1"; class_code "u"; tss_id
scaffold222	Cufflinks	exon	51890	52260	.	+	.	gene_id "XLOC_026555"; transcript_id "TCONS_00085597"; exon_number "1"; oId "CUFF.14239.1"; class_code "u"; tss_id
scaffold223	Cufflinks	exon	168706	169132	.	+	.	gene_id "XLOC_026595"; transcript_id "TCONS_00085690"; exon_number "1"; oId "CUFF.14261.1"; class_code "u"; tss_id
scaffold223	Cufflinks	exon	299445	299929	.	+	.	gene_id "XLOC_026597"; transcript_id "TCONS_00085691"; exon_number "1"; oId "CUFF.14267.1"; class_code "u"; tss_id
scaffold226	Cufflinks	exon	728135	728625	.	+	.	gene_id "XLOC_026714"; transcript_id "TCONS_00086055"; exon_number "1"; oId "CUFF.14324.1"; class_code "u"; tss_id
scaffold226	Cufflinks	exon	731172	732494	.	+	.	gene_id "XLOC_026621"; transcript_id "TCONS_00086015"; exon_number "1"; oId "CUFF.14321.1"; class_code "u"; tss_id
scaffold226	Cufflinks	exon	731873	732248	.	+	.	gene_id "XLOC_026621"; transcript_id "TCONS_00086014"; exon_number "5"; oId "CUFF.14322.1"; class_code "u"; tss_id
scaffold226	Cufflinks	exon	705797	706083	.	+	.	gene_id "XLOC_026710"; transcript_id "TCONS_00086052"; exon_number "1"; oId "CUFF.14317.1"; class_code "u"; tss_id
scaffold226	Cufflinks	exon	594793	595055	.	+	.	gene_id "XLOC_026700"; transcript_id "TCONS_00085916"; exon_number "1"; oId "CUFF.10669.1"; class_code "u"; tss_id
scaffold226	Cufflinks	exon	188725	189008	.	+	.	gene_id "XLOC_026607"; transcript_id "TCONS_00086006"; exon_number "1"; oId "CUFF.14275.1"; class_code "u"; tss_id
scaffold226	Cufflinks	exon	189869	190104	.	+	.	gene_id "XLOC_026607"; transcript_id "TCONS_00086006"; exon_number "2"; oId "CUFF.14275.1"; class_code "u"; tss_id
scaffold226	Cufflinks	exon	228776	229210	.	+	.	gene_id "XLOC_026675"; transcript_id "TCONS_00086166"; exon_number "1"; oId "CUFF.10321.1"; class_code "u"; tss_id
scaffold226	Cufflinks	exon	417086	417292	.	+	.	gene_id "XLOC_026612"; transcript_id "TCONS_00086010"; exon_number "1"; oId "CUFF.14292.1"; class_code "u"; tss_id
scaffold226	Cufflinks	exon	329683	330899	.	+	.	gene_id "XLOC_026679"; transcript_id "TCONS_00086035"; exon_number "1"; oId "CUFF.14281.1"; class_code "u"; tss_id
scaffold226	Cufflinks	exon	331908	332260	.	+	.	gene_id "XLOC_026681"; transcript_id "TCONS_00086036"; exon_number "1"; oId "CUFF.14283.1"; class_code "u"; tss_id
scaffold226	Cufflinks	exon	725339	725619	.	+	.	gene_id "XLOC_026713"; transcript_id "TCONS_00086054"; exon_number "1"; oId "CUFF.14323.1"; class_code "u"; tss_id
scaffold226	Cufflinks	exon	726439	726641	.	+	.	gene_id "XLOC_026621"; transcript_id "TCONS_00086014"; exon_number "2"; oId "CUFF.14322.1"; class_code "u"; tss_id
scaffold227	Cufflinks	exon	360959	361310	.	+	.	gene_id "XLOC_026790"; transcript_id "TCONS_00086321"; exon_number "1"; oId "CUFF.10722.1"; class_code "u"; tss_id
scaffold227	Cufflinks	exon	252011	252788	.	+	.	gene_id "XLOC_026787"; transcript_id "TCONS_00086381"; exon_number "1"; oId "CUFF.14375.1"; class_code "u"; tss_id
scaffold227	Cufflinks	exon	158454	158910	.	+	.	gene_id "XLOC_026782"; transcript_id "TCONS_00086378"; exon_number "1"; oId "CUFF.14366.1"; class_code "u"; tss_id
scaffold230	Cufflinks	exon	94657	95015	.	+	.	gene_id "XLOC_026814"; transcript_id "TCONS_00086493"; exon_number "1"; oId "CUFF.10738.1"; class_code "u"; tss_id
scaffold236	Cufflinks	exon	502358	502956	.	+	.	gene_id "XLOC_026916"; transcript_id "TCONS_00086735"; exon_number "1"; oId "CUFF.14445.1"; class_code "u"; tss_id
scaffold236	Cufflinks	exon	281145	281394	.	+	.	gene_id "XLOC_026908"; transcript_id "TCONS_00086731"; exon_number "1"; oId "CUFF.14434.1"; class_code "u"; tss_id
scaffold236	Cufflinks	exon	29492	31140	.	+	.	gene_id "XLOC_026886"; transcript_id "TCONS_00086659"; exon_number "1"; oId "CUFF.10763.1"; class_code "u"; tss_id
scaffold236	Cufflinks	exon	191751	192345	.	+	.	gene_id "XLOC_026900"; transcript_id "TCONS_00086726"; exon_number "1"; oId "CUFF.14425.1"; class_code "u"; tss_id
scaffold236	Cufflinks	exon	198527	198820	.	+	.	gene_id "XLOC_026902"; transcript_id "TCONS_00086728"; exon_number "1"; oId "CUFF.14427.1"; class_code "u"; tss_id
scaffold237	Cufflinks	exon	299619	300200	.	+	.	gene_id "XLOC_026965"; transcript_id "TCONS_00086882"; exon_number "1"; oId "CUFF.10802.1"; class_code "u"; tss_id
scaffold237	Cufflinks	exon	324140	324515	.	+	.	gene_id "XLOC_026969"; transcript_id "TCONS_00086858"; exon_number "1"; oId "CUFF.10016.1"; class_code "u"; tss_id
scaffold237	Cufflinks	exon	324899	325652	.	+	.	gene_id "XLOC_026970"; transcript_id "TCONS_00086860"; exon_number "1"; oId "CUFF.10018.1"; class_code "u"; tss_id
scaffold240	Cufflinks	exon	126171	126633	.	+	.	gene_id "XLOC_027001"; transcript_id "TCONS_00087056"; exon_number "1"; oId "CUFF.10827.1"; class_code "u"; tss_id
scaffold241	Cufflinks	exon	868392	868629	.	+	.	gene_id "XLOC_027117"; transcript_id "TCONS_00087431"; exon_number "1"; oId "CUFF.11582.1"; class_code "u"; tss_id
scaffold241	Cufflinks	exon	643130	643336	.	+	.	gene_id "XLOC_027025"; transcript_id "TCONS_00087333"; exon_number "1"; oId "CUFF.14509.1"; class_code "u"; tss_id
scaffold241	Cufflinks	exon	647543	647777	.	+	.	gene_id "XLOC_027025"; transcript_id "TCONS_00087228"; exon_number "1"; oId "CUFF.10855.1"; class_code "u"; tss_id
scaffold241	Cufflinks	exon	651976	652239	.	+	.	gene_id "XLOC_027025"; transcript_id "TCONS_00087441"; exon_number "1"; oId "CUFF.10161.1"; class_code "u"; tss_id
scaffold241	Cufflinks	exon	824336	824537	.	+	.	gene_id "XLOC_027114"; transcript_id "TCONS_00087430"; exon_number "1"; oId "CUFF.11579.1"; class_code "u"; tss_id
scaffold241	Cufflinks	exon	846985	847253	.	-	.	gene_id "XLOC_027064"; transcript_id "TCONS_00087352"; exon_number "1"; oId "CUFF.14532.1"; class_code "u"; tss_id
scaffold241	Cufflinks	exon	759181	759417	.	+	.	gene_id "XLOC_027105"; transcript_id "TCONS_00087367"; exon_number "1"; oId "CUFF.14522.1"; class_code "u"; tss_id
scaffold241	Cufflinks	exon	28272	28709	.	+	.	gene_id "XLOC_027070"; transcript_id "TCONS_00087241"; exon_number "1"; oId "CUFF.10840.1"; class_code "u"; tss_id
scaffold241	Cufflinks	exon	298822	299068	.	+	.	gene_id "XLOC_027080"; transcript_id "TCONS_00087362"; exon_number "1"; oId "CUFF.14495.1"; class_code "u"; tss_id
scaffold242	Cufflinks	exon	145331	145892	.	+	.	gene_id "XLOC_027143"; transcript_id "TCONS_00087559"; exon_number "1"; oId "CUFF.10878.1"; class_code "u"; tss_id
scaffold242	Cufflinks	exon	145471	146169	.	+	.	gene_id "XLOC_027143"; transcript_id "TCONS_00087566"; exon_number "1"; oId "CUFF.14540.1"; class_code "u"; tss_id
scaffold242	Cufflinks	exon	61620	62044	.	+	.	gene_id "XLOC_027142"; transcript_id "TCONS_00087565"; exon_number "1"; oId "CUFF.14538.1"; class_code "u"; tss_id
scaffold243	Cufflinks	exon	143694	144714	.	+	.	gene_id "XLOC_027160"; transcript_id "TCONS_00087612"; exon_number "1"; oId "CUFF.14549.1"; class_code "u"; tss_id
scaffold243	Cufflinks	exon	147338	147743	.	+	.	gene_id "XLOC_027161"; transcript_id "TCONS_00087622"; exon_number "1"; oId "CUFF.10502.1"; class_code "u"; tss_id
scaffold243	Cufflinks	exon	148130	148491	.	+	.	gene_id "XLOC_027162"; transcript_id "TCONS_00087614"; exon_number "1"; oId "CUFF.14551.1"; class_code "u"; tss_id
scaffold243	Cufflinks	exon	158807	159244	.	+	.	gene_id "XLOC_027165"; transcript_id "TCONS_00087601"; exon_number "1"; oId "CUFF.10095.1"; class_code "u"; tss_id
scaffold246	Cufflinks	exon	27488	28259	.	+	.	gene_id "XLOC_027174"; transcript_id "TCONS_00087637"; exon_number "1"; oId "CUFF.14558.1"; class_code "u"; tss_id
scaffold247	Cufflinks	exon	295049	295265	.	+	.	gene_id "XLOC_027196"; transcript_id "TCONS_00087666"; exon_number "1"; oId "CUFF.14563.1"; class_code "u"; tss_id
scaffold252	Cufflinks	exon	10194	10414	.	+	.	gene_id "XLOC_027282"; transcript_id "TCONS_00087998"; exon_number "1"; oId "CUFF.14606.1"; class_code "u"; tss_id
scaffold252	Cufflinks	exon	40089	40312	.	+	.	gene_id "XLOC_027285"; transcript_id "TCONS_00087999"; exon_number "1"; oId "CUFF.14609.1"; class_code "u"; tss_id
scaffold253	Cufflinks	exon	32282	32960	.	+	.	gene_id "XLOC_027309"; transcript_id "TCONS_00088067"; exon_number "1"; oId "CUFF.14631.1"; class_code "u"; tss_id
scaffold253	Cufflinks	exon	35753	36801	.	+	.	gene_id "XLOC_027311"; transcript_id "TCONS_00088069"; exon_number "1"; oId "CUFF.14633.1"; class_code "u"; tss_id
scaffold253	Cufflinks	exon	44289	44617	.	+	.	gene_id "XLOC_027303"; transcript_id "TCONS_00088062"; exon_number "2"; oId "CUFF.14634.1"; class_code "u"; tss_id
scaffold257	Cufflinks	exon	503041	503599	.	+	.	gene_id "XLOC_027455"; transcript_id "TCONS_00088354"; exon_number "1"; oId "CUFF.10975.1"; class_code "u"; tss_id
scaffold257	Cufflinks	exon	204308	204707	.	+	.	gene_id "XLOC_027336"; transcript_id "TCONS_00088489"; exon_number "1"; oId "CUFF.14657.1"; class_code "u"; tss_id
scaffold257	Cufflinks	exon	382266	382584	.	+	.	gene_id "XLOC_027440"; transcript_id "TCONS_00088346"; exon_number "1"; oId "CUFF.10956.1"; class_code "u"; tss_id
scaffold257	Cufflinks	exon	382664	383597	.	+	.	gene_id "XLOC_027440"; transcript_id "TCONS_00088527"; exon_number "1"; oId "CUFF.14667.1"; class_code "u"; tss_id
scaffold257	Cufflinks	exon	941433	941689	.	+	.	gene_id "XLOC_027467"; transcript_id "TCONS_00088647"; exon_number "1"; oId "CUFF.11724.1"; class_code "u"; tss_id
scaffold257	Cufflinks	exon	383367	383923	.	+	.	gene_id "XLOC_027440"; transcript_id "TCONS_00088348"; exon_number "1"; oId "CUFF.10958.1"; class_code "u"; tss_id
scaffold257	Cufflinks	exon	763817	764540	.	+	.	gene_id "XLOC_027462"; transcript_id "TCONS_00088670"; exon_number "1"; oId "CUFF.10298.1"; class_code "u"; tss_id
scaffold257	Cufflinks	exon	1083207	1083478	.	+	.	gene_id "XLOC_027480"; transcript_id "TCONS_00088545"; exon_number "1"; oId "CUFF.14722.1"; class_code "u"; tss_id
scaffold257	Cufflinks	exon	1205295	1206089	.	+	.	gene_id "XLOC_027484"; transcript_id "TCONS_00088360"; exon_number "1"; oId "CUFF.11001.1"; class_code "u"; tss_id
scaffold257	Cufflinks	exon	746801	747076	.	-	.	gene_id "XLOC_027414"; transcript_id "TCONS_00088699"; exon_number "1"; oId "CUFF.10605.1"; class_code "u"; tss_id
scaffold258	Cufflinks	exon	81640	81911	.	+	.	gene_id "XLOC_027505"; transcript_id "TCONS_00088957"; exon_number "2"; oId "CUFF.14759.1"; class_code "u"; tss_id
scaffold258	Cufflinks	exon	526481	527755	.	+	.	gene_id "XLOC_027529"; transcript_id "TCONS_00088864"; exon_number "1"; oId "CUFF.10259.1"; class_code "u"; tss_id
scaffold258	Cufflinks	exon	150065	150802	.	-	.	gene_id "XLOC_027541"; transcript_id "TCONS_00088989"; exon_number "4"; oId "CUFF.14779.1"; class_code "u"; tss_id
scaffold258	Cufflinks	exon	116520	117045	.	+	.	gene_id "XLOC_027575"; transcript_id "TCONS_00089082"; exon_number "1"; oId "CUFF.11777.1"; class_code "u"; tss_id
scaffold258	Cufflinks	exon	368324	368598	.	+	.	gene_id "XLOC_027520"; transcript_id "TCONS_00088968"; exon_number "1"; oId "CUFF.14798.1"; class_code "u"; tss_id
scaffold258	Cufflinks	exon	67658	67921	.	-	.	gene_id "XLOC_027535"; transcript_id "TCONS_00089090"; exon_number "1"; oId "CUFF.10345.1"; class_code "u"; tss_id
scaffold258	Cufflinks	exon	347898	348289	.	+	.	gene_id "XLOC_027594"; transcript_id "TCONS_00088903"; exon_number "1"; oId "CUFF.11046.1"; class_code "u"; tss_id
scaffold258	Cufflinks	exon	323108	323399	.	+	.	gene_id "XLOC_027587"; transcript_id "TCONS_00089007"; exon_number "1"; oId "CUFF.14790.1"; class_code "u"; tss_id
scaffold258	Cufflinks	exon	69224	69461	.	-	.	gene_id "XLOC_027535"; transcript_id "TCONS_00089090"; exon_number "3"; oId "CUFF.10345.1"; class_code "u"; tss_id
scaffold258	Cufflinks	exon	465455	465880	.	+	.	gene_id "XLOC_027525"; transcript_id "TCONS_00088972"; exon_number "2"; oId "CUFF.14812.1"; class_code "u"; tss_id
scaffold258	Cufflinks	exon	371274	371758	.	+	.	gene_id "XLOC_027596"; transcript_id "TCONS_00088883"; exon_number "1"; oId "CUFF.10251.1"; class_code "u"; tss_id
scaffold258	Cufflinks	exon	371852	372249	.	+	.	gene_id "XLOC_027597"; transcript_id "TCONS_00089010"; exon_number "1"; oId "CUFF.14799.1"; class_code "u"; tss_id
scaffold258	Cufflinks	exon	73117	73738	.	-	.	gene_id "XLOC_027535"; transcript_id "TCONS_00088983"; exon_number "2"; oId "CUFF.14756.1"; class_code "u"; tss_id
scaffold258	Cufflinks	exon	389279	389647	.	+	.	gene_id "XLOC_027598"; transcript_id "TCONS_00089011"; exon_number "1"; oId "CUFF.14805.1"; class_code "u"; tss_id
scaffold258	Cufflinks	exon	389705	390161	.	+	.	gene_id "XLOC_027599"; transcript_id "TCONS_00089012"; exon_number "1"; oId "CUFF.14806.1"; class_code "u"; tss_id
scaffold258	Cufflinks	exon	77429	77719	.	+	.	gene_id "XLOC_027561"; transcript_id "TCONS_00088995"; exon_number "1"; oId "CUFF.14757.1"; class_code "u"; tss_id
scaffold25910	Cufflinks	exon	2891	3412	.	+	.	gene_id "XLOC_027608"; transcript_id "TCONS_00089150"; exon_number "1"; oId "CUFF.10098.1"; class_code "u"; tss_id
scaffold26	Cufflinks	exon	34324	34752	.	+	.	gene_id "XLOC_027619"; transcript_id "TCONS_00089182"; exon_number "1"; oId "CUFF.14829.1"; class_code "u"; tss_id
scaffold262	Cufflinks	exon	4	1880	.	+	.	gene_id "XLOC_027634"; transcript_id "TCONS_00089222"; exon_number "1"; oId "CUFF.14838.1"; class_code "u"; tss_id
scaffold264	Cufflinks	exon	40051	40636	.	+	.	gene_id "XLOC_027642"; transcript_id "TCONS_00089253"; exon_number "1"; oId "CUFF.10395.1"; class_code "u"; tss_id
scaffold264	Cufflinks	exon	45426	46295	.	+	.	gene_id "XLOC_027644"; transcript_id "TCONS_00089254"; exon_number "1"; oId "CUFF.10399.1"; class_code "u"; tss_id
scaffold265	Cufflinks	exon	3817	4075	.	+	.	gene_id "XLOC_027650"; transcript_id "TCONS_00089269"; exon_number "1"; oId "CUFF.14851.1"; class_code "u"; tss_id
scaffold266	Cufflinks	exon	204937	205199	.	+	.	gene_id "XLOC_027677"; transcript_id "TCONS_00089343"; exon_number "1"; oId "CUFF.14864.1"; class_code "u"; tss_id
scaffold266	Cufflinks	exon	275313	275599	.	+	.	gene_id "XLOC_027679"; transcript_id "TCONS_00089344"; exon_number "1"; oId "CUFF.14866.1"; class_code "u"; tss_id
scaffold266	Cufflinks	exon	295128	295704	.	+	.	gene_id "XLOC_027680"; transcript_id "TCONS_00089345"; exon_number "1"; oId "CUFF.14867.1"; class_code "u"; tss_id
scaffold266	Cufflinks	exon	334654	334900	.	+	.	gene_id "XLOC_027681"; transcript_id "TCONS_00089366"; exon_number "1"; oId "CUFF.11854.1"; class_code "u"; tss_id
scaffold267	Cufflinks	exon	436205	436553	.	+	.	gene_id "XLOC_027756"; transcript_id "TCONS_00089528"; exon_number "1"; oId "CUFF.14896.1"; class_code "u"; tss_id
scaffold267	Cufflinks	exon	362422	364223	.	+	.	gene_id "XLOC_027749"; transcript_id "TCONS_00089523"; exon_number "1"; oId "CUFF.14886.1"; class_code "u"; tss_id
scaffold267	Cufflinks	exon	10166	10508	.	+	.	gene_id "XLOC_027723"; transcript_id "TCONS_00089522"; exon_number "1"; oId "CUFF.14871.1"; class_code "u"; tss_id
scaffold267	Cufflinks	exon	530210	531376	.	+	.	gene_id "XLOC_027757"; transcript_id "TCONS_00089483"; exon_number "1"; oId "CUFF.11125.1"; class_code "u"; tss_id
scaffold267	Cufflinks	exon	531364	531762	.	+	.	gene_id "XLOC_027757"; transcript_id "TCONS_00089529"; exon_number "1"; oId "CUFF.14901.1"; class_code "u"; tss_id
scaffold268	Cufflinks	exon	5613	5873	.	+	.	gene_id "XLOC_027766"; transcript_id "TCONS_00089627"; exon_number "1"; oId "CUFF.10438.1"; class_code "u"; tss_id
scaffold268	Cufflinks	exon	60702	61213	.	+	.	gene_id "XLOC_027772"; transcript_id "TCONS_00089618"; exon_number "1"; oId "CUFF.14911.1"; class_code "u"; tss_id
scaffold269	Cufflinks	exon	317599	318023	.	+	.	gene_id "XLOC_027825"; transcript_id "TCONS_00089802"; exon_number "1"; oId "CUFF.14943.1"; class_code "u"; tss_id
scaffold269	Cufflinks	exon	318350	318615	.	+	.	gene_id "XLOC_027826"; transcript_id "TCONS_00089803"; exon_number "1"; oId "CUFF.14944.1"; class_code "u"; tss_id
scaffold269	Cufflinks	exon	463668	463868	.	+	.	gene_id "XLOC_027787"; transcript_id "TCONS_00089836"; exon_number "2"; oId "CUFF.11913.1"; class_code "u"; tss_id
scaffold269	Cufflinks	exon	466771	467099	.	+	.	gene_id "XLOC_027787"; transcript_id "TCONS_00089721"; exon_number "3"; oId "CUFF.11152.1"; class_code "u"; tss_id
scaffold27	Cufflinks	exon	47701	48356	.	+	.	gene_id "XLOC_027844"; transcript_id "TCONS_00089920"; exon_number "1"; oId "CUFF.14967.1"; class_code "u"; tss_id
scaffold271	Cufflinks	exon	914259	914570	.	+	.	gene_id "XLOC_027968"; transcript_id "TCONS_00090128"; exon_number "1"; oId "CUFF.11198.1"; class_code "u"; tss_id
scaffold271	Cufflinks	exon	588796	589266	.	+	.	gene_id "XLOC_027884"; transcript_id "TCONS_00090170"; exon_number "1"; oId "CUFF.10143.1"; class_code "u"; tss_id
scaffold271	Cufflinks	exon	664303	664523	.	+	.	gene_id "XLOC_027955"; transcript_id "TCONS_00090185"; exon_number "1"; oId "CUFF.10153.1"; class_code "u"; tss_id
scaffold271	Cufflinks	exon	661693	662370	.	+	.	gene_id "XLOC_027952"; transcript_id "TCONS_00090228"; exon_number "1"; oId "CUFF.15025.1"; class_code "u"; tss_id
scaffold271	Cufflinks	exon	662489	662849	.	+	.	gene_id "XLOC_027953"; transcript_id "TCONS_00090229"; exon_number "1"; oId "CUFF.15026.1"; class_code "u"; tss_id
scaffold271	Cufflinks	exon	182984	183245	.	-	.	gene_id "XLOC_027895"; transcript_id "TCONS_00090203"; exon_number "1"; oId "CUFF.14984.1"; class_code "u"; tss_id
scaffold271	Cufflinks	exon	239155	239667	.	+	.	gene_id "XLOC_027919"; transcript_id "TCONS_00090216"; exon_number "1"; oId "CUFF.14988.1"; class_code "u"; tss_id
scaffold273	Cufflinks	exon	43859	44112	.	+	.	gene_id "XLOC_027980"; transcript_id "TCONS_00090410"; exon_number "1"; oId "CUFF.10849.1"; class_code "u"; tss_id
scaffold273	Cufflinks	exon	152239	152481	.	+	.	gene_id "XLOC_028000"; transcript_id "TCONS_00090384"; exon_number "1"; oId "CUFF.11211.1"; class_code "u"; tss_id
scaffold274	Cufflinks	exon	265068	265339	.	+	.	gene_id "XLOC_028049"; transcript_id "TCONS_00090596"; exon_number "1"; oId "CUFF.10557.1"; class_code "u"; tss_id
scaffold274	Cufflinks	exon	92524	93060	.	+	.	gene_id "XLOC_028037"; transcript_id "TCONS_00090561"; exon_number "1"; oId "CUFF.15054.1"; class_code "u"; tss_id
scaffold274	Cufflinks	exon	265678	266002	.	+	.	gene_id "XLOC_028050"; transcript_id "TCONS_00090489"; exon_number "1"; oId "CUFF.10432.1"; class_code "u"; tss_id
scaffold274	Cufflinks	exon	179678	180123	.	+	.	gene_id "XLOC_028043"; transcript_id "TCONS_00090562"; exon_number "1"; oId "CUFF.15059.1"; class_code "u"; tss_id
scaffold274	Cufflinks	exon	263650	263964	.	+	.	gene_id "XLOC_028048"; transcript_id "TCONS_00090595"; exon_number "1"; oId "CUFF.10556.1"; class_code "u"; tss_id
scaffold275	Cufflinks	exon	92648	92911	.	+	.	gene_id "XLOC_028063"; transcript_id "TCONS_00090642"; exon_number "1"; oId "CUFF.15082.1"; class_code "u"; tss_id
scaffold276	Cufflinks	exon	55345	55568	.	-	.	gene_id "XLOC_028072"; transcript_id "TCONS_00090664"; exon_number "1"; oId "CUFF.15089.1"; class_code "u"; tss_id
scaffold276	Cufflinks	exon	60429	60692	.	+	.	gene_id "XLOC_028076"; transcript_id "TCONS_00090668"; exon_number "1"; oId "CUFF.15090.1"; class_code "u"; tss_id
scaffold276	Cufflinks	exon	104956	105192	.	+	.	gene_id "XLOC_028078"; transcript_id "TCONS_00090672"; exon_number "1"; oId "CUFF.12018.1"; class_code "u"; tss_id
scaffold278	Cufflinks	exon	67298	67557	.	+	.	gene_id "XLOC_028102"; transcript_id "TCONS_00090751"; exon_number "1"; oId "CUFF.15107.1"; class_code "u"; tss_id
scaffold278	Cufflinks	exon	52257	52475	.	+	.	gene_id "XLOC_028114"; transcript_id "TCONS_00090758"; exon_number "1"; oId "CUFF.15102.1"; class_code "u"; tss_id
scaffold278	Cufflinks	exon	46287	46726	.	-	.	gene_id "XLOC_028105"; transcript_id "TCONS_00090773"; exon_number "1"; oId "CUFF.10894.1"; class_code "u"; tss_id
scaffold279	Cufflinks	exon	168798	169072	.	+	.	gene_id "XLOC_028147"; transcript_id "TCONS_00090914"; exon_number "1"; oId "CUFF.10029.1"; class_code "u"; tss_id
scaffold279	Cufflinks	exon	61615	61912	.	+	.	gene_id "XLOC_028140"; transcript_id "TCONS_00090866"; exon_number "1"; oId "CUFF.15119.1"; class_code "u"; tss_id
scaffold279	Cufflinks	exon	84480	84928	.	+	.	gene_id "XLOC_028143"; transcript_id "TCONS_00090869"; exon_number "1"; oId "CUFF.15122.1"; class_code "u"; tss_id
scaffold279	Cufflinks	exon	85148	85435	.	+	.	gene_id "XLOC_028144"; transcript_id "TCONS_00090870"; exon_number "1"; oId "CUFF.15123.1"; class_code "u"; tss_id
scaffold280	Cufflinks	exon	391530	392300	.	+	.	gene_id "XLOC_028250"; transcript_id "TCONS_00091178"; exon_number "1"; oId "CUFF.15174.1"; class_code "u"; tss_id
scaffold280	Cufflinks	exon	395292	395724	.	+	.	gene_id "XLOC_028251"; transcript_id "TCONS_00091179"; exon_number "1"; oId "CUFF.15175.1"; class_code "u"; tss_id
scaffold280	Cufflinks	exon	355037	355356	.	+	.	gene_id "XLOC_028244"; transcript_id "TCONS_00091054"; exon_number "1"; oId "CUFF.11311.1"; class_code "u"; tss_id
scaffold280	Cufflinks	exon	355670	356191	.	+	.	gene_id "XLOC_028245"; transcript_id "TCONS_00091055"; exon_number "1"; oId "CUFF.11312.1"; class_code "u"; tss_id
scaffold280	Cufflinks	exon	357787	358383	.	+	.	gene_id "XLOC_028246"; transcript_id "TCONS_00091056"; exon_number "1"; oId "CUFF.11313.1"; class_code "u"; tss_id
scaffold280	Cufflinks	exon	358432	358657	.	+	.	gene_id "XLOC_028172"; transcript_id "TCONS_00091000"; exon_number "5"; oId "CUFF.10486.1"; class_code "u"; tss_id
scaffold280	Cufflinks	exon	359342	359751	.	+	.	gene_id "XLOC_028247"; transcript_id "TCONS_00091057"; exon_number "1"; oId "CUFF.11314.1"; class_code "u"; tss_id
scaffold280	Cufflinks	exon	462725	463088	.	+	.	gene_id "XLOC_028259"; transcript_id "TCONS_00091105"; exon_number "1"; oId "CUFF.10045.1"; class_code "u"; tss_id
scaffold280	Cufflinks	exon	402067	403187	.	+	.	gene_id "XLOC_028252"; transcript_id "TCONS_00091180"; exon_number "1"; oId "CUFF.15176.1"; class_code "u"; tss_id
scaffold280	Cufflinks	exon	274849	275237	.	+	.	gene_id "XLOC_028232"; transcript_id "TCONS_00091173"; exon_number "1"; oId "CUFF.15165.1"; class_code "u"; tss_id
scaffold280	Cufflinks	exon	470390	470592	.	-	.	gene_id "XLOC_028198"; transcript_id "TCONS_00091251"; exon_number "1"; oId "CUFF.12085.2"; class_code "u"; tss_id
scaffold280	Cufflinks	exon	731147	731452	.	-	.	gene_id "XLOC_028209"; transcript_id "TCONS_00091327"; exon_number "3"; oId "CUFF.10350.1"; class_code "u"; tss_id
scaffold280	Cufflinks	exon	328265	328505	.	+	.	gene_id "XLOC_028172"; transcript_id "TCONS_00091223"; exon_number "1"; oId "CUFF.10054.1"; class_code "u"; tss_id
scaffold280	Cufflinks	exon	671042	671407	.	+	.	gene_id "XLOC_028269"; transcript_id "TCONS_00091192"; exon_number "1"; oId "CUFF.15200.1"; class_code "u"; tss_id
scaffold280	Cufflinks	exon	333465	334345	.	+	.	gene_id "XLOC_028236"; transcript_id "TCONS_00091045"; exon_number "1"; oId "CUFF.11301.1"; class_code "u"; tss_id
scaffold280	Cufflinks	exon	337542	337744	.	+	.	gene_id "XLOC_028237"; transcript_id "TCONS_00091046"; exon_number "1"; oId "CUFF.11302.1"; class_code "u"; tss_id
scaffold280	Cufflinks	exon	389616	389861	.	+	.	gene_id "XLOC_028248"; transcript_id "TCONS_00091176"; exon_number "1"; oId "CUFF.15172.1"; class_code "u"; tss_id
scaffold280	Cufflinks	exon	338861	339267	.	+	.	gene_id "XLOC_028238"; transcript_id "TCONS_00091047"; exon_number "1"; oId "CUFF.11303.1"; class_code "u"; tss_id
scaffold280	Cufflinks	exon	389912	390228	.	+	.	gene_id "XLOC_028249"; transcript_id "TCONS_00091177"; exon_number "1"; oId "CUFF.15173.1"; class_code "u"; tss_id
scaffold280	Cufflinks	exon	339841	340285	.	+	.	gene_id "XLOC_028239"; transcript_id "TCONS_00091231"; exon_number "1"; oId "CUFF.10056.1"; class_code "u"; tss_id
scaffold280	Cufflinks	exon	341763	343191	.	+	.	gene_id "XLOC_028242"; transcript_id "TCONS_00091052"; exon_number "1"; oId "CUFF.11308.1"; class_code "u"; tss_id
scaffold281	Cufflinks	exon	81338	81864	.	+	.	gene_id "XLOC_028286"; transcript_id "TCONS_00091358"; exon_number "1"; oId "CUFF.15221.1"; class_code "u"; tss_id
scaffold281	Cufflinks	exon	86233	86460	.	+	.	gene_id "XLOC_028289"; transcript_id "TCONS_00091361"; exon_number "1"; oId "CUFF.15224.1"; class_code "u"; tss_id
scaffold285	Cufflinks	exon	93803	94269	.	+	.	gene_id "XLOC_028336"; transcript_id "TCONS_00091529"; exon_number "1"; oId "CUFF.12130.1"; class_code "u"; tss_id
scaffold285	Cufflinks	exon	150921	151571	.	+	.	gene_id "XLOC_028311"; transcript_id "TCONS_00091556"; exon_number "1"; oId "CUFF.10098.1"; class_code "u"; tss_id
scaffold285	Cufflinks	exon	151870	152381	.	+	.	gene_id "XLOC_028311"; transcript_id "TCONS_00091493"; exon_number "1"; oId "CUFF.15257.1"; class_code "u"; tss_id
scaffold285	Cufflinks	exon	152144	152381	.	+	.	gene_id "XLOC_028311"; transcript_id "TCONS_00091556"; exon_number "2"; oId "CUFF.10098.1"; class_code "u"; tss_id
scaffold286	Cufflinks	exon	38002	38499	.	+	.	gene_id "XLOC_028383"; transcript_id "TCONS_00091625"; exon_number "1"; oId "CUFF.15273.1"; class_code "u"; tss_id
scaffold286	Cufflinks	exon	38594	38868	.	+	.	gene_id "XLOC_028384"; transcript_id "TCONS_00091626"; exon_number "1"; oId "CUFF.15274.1"; class_code "u"; tss_id
scaffold286	Cufflinks	exon	64414	64912	.	+	.	gene_id "XLOC_028387"; transcript_id "TCONS_00091591"; exon_number "1"; oId "CUFF.11365.1"; class_code "u"; tss_id
scaffold286	Cufflinks	exon	138952	139778	.	+	.	gene_id "XLOC_028393"; transcript_id "TCONS_00091629"; exon_number "1"; oId "CUFF.15277.1"; class_code "u"; tss_id
scaffold286	Cufflinks	exon	230149	230780	.	+	.	gene_id "XLOC_028396"; transcript_id "TCONS_00091604"; exon_number "1"; oId "CUFF.10103.1"; class_code "u"; tss_id
scaffold286	Cufflinks	exon	230344	230898	.	+	.	gene_id "XLOC_028396"; transcript_id "TCONS_00091635"; exon_number "1"; oId "CUFF.10354.1"; class_code "u"; tss_id
scaffold287	Cufflinks	exon	16486	17334	.	+	.	gene_id "XLOC_028417"; transcript_id "TCONS_00091683"; exon_number "1"; oId "CUFF.15294.1"; class_code "u"; tss_id
scaffold287	Cufflinks	exon	46228	46484	.	+	.	gene_id "XLOC_028418"; transcript_id "TCONS_00091678"; exon_number "1"; oId "CUFF.11391.1"; class_code "u"; tss_id
scaffold288	Cufflinks	exon	611431	611687	.	+	.	gene_id "XLOC_028491"; transcript_id "TCONS_00091756"; exon_number "1"; oId "CUFF.10574.1"; class_code "u"; tss_id
scaffold288	Cufflinks	exon	220329	220555	.	+	.	gene_id "XLOC_028471"; transcript_id "TCONS_00091852"; exon_number "1"; oId "CUFF.10371.1"; class_code "u"; tss_id
scaffold289	Cufflinks	exon	4454	4736	.	+	.	gene_id "XLOC_028496"; transcript_id "TCONS_00091940"; exon_number "1"; oId "CUFF.10697.1"; class_code "u"; tss_id
scaffold289	Cufflinks	exon	7941	8387	.	+	.	gene_id "XLOC_028497"; transcript_id "TCONS_00091939"; exon_number "1"; oId "CUFF.10156.1"; class_code "u"; tss_id
scaffold29	Cufflinks	exon	22876	23190	.	+	.	gene_id "XLOC_028501"; transcript_id "TCONS_00091950"; exon_number "1"; oId "CUFF.10323.1"; class_code "u"; tss_id
scaffold29	Cufflinks	exon	28276	28515	.	+	.	gene_id "XLOC_028503"; transcript_id "TCONS_00091951"; exon_number "1"; oId "CUFF.10325.1"; class_code "u"; tss_id
scaffold290	Cufflinks	exon	349757	350232	.	-	.	gene_id "XLOC_028534"; transcript_id "TCONS_00092109"; exon_number "1"; oId "CUFF.15382.2"; class_code "u"; tss_id
scaffold290	Cufflinks	exon	319819	320056	.	+	.	gene_id "XLOC_028556"; transcript_id "TCONS_00092123"; exon_number "1"; oId "CUFF.15378.1"; class_code "u"; tss_id
scaffold290	Cufflinks	exon	361461	361745	.	-	.	gene_id "XLOC_028534"; transcript_id "TCONS_00092107"; exon_number "4"; oId "CUFF.15382.1"; class_code "u"; tss_id
scaffold290	Cufflinks	exon	91095	91638	.	+	.	gene_id "XLOC_028545"; transcript_id "TCONS_00092046"; exon_number "1"; oId "CUFF.11430.1"; class_code "u"; tss_id
scaffold290	Cufflinks	exon	311477	311819	.	+	.	gene_id "XLOC_028553"; transcript_id "TCONS_00092120"; exon_number "1"; oId "CUFF.15374.1"; class_code "u"; tss_id
scaffold290	Cufflinks	exon	528486	528792	.	+	.	gene_id "XLOC_028570"; transcript_id "TCONS_00092177"; exon_number "1"; oId "CUFF.10728.1"; class_code "u"; tss_id
scaffold290	Cufflinks	exon	528631	528842	.	+	.	gene_id "XLOC_028570"; transcript_id "TCONS_00092048"; exon_number "1"; oId "CUFF.11440.1"; class_code "u"; tss_id
scaffold290	Cufflinks	exon	319000	319411	.	+	.	gene_id "XLOC_028555"; transcript_id "TCONS_00092122"; exon_number "1"; oId "CUFF.15377.1"; class_code "u"; tss_id
scaffold290	Cufflinks	exon	269025	269394	.	+	.	gene_id "XLOC_028550"; transcript_id "TCONS_00092028"; exon_number "1"; oId "CUFF.10600.1"; class_code "u"; tss_id
scaffold290	Cufflinks	exon	343626	343912	.	-	.	gene_id "XLOC_028534"; transcript_id "TCONS_00092107"; exon_number "1"; oId "CUFF.15382.1"; class_code "u"; tss_id
scaffold294	Cufflinks	exon	25544	25906	.	+	.	gene_id "XLOC_028621"; transcript_id "TCONS_00092328"; exon_number "1"; oId "CUFF.10192.1"; class_code "u"; tss_id
scaffold294	Cufflinks	exon	139673	139874	.	-	.	gene_id "XLOC_028610"; transcript_id "TCONS_00092315"; exon_number "1"; oId "CUFF.10183.1"; class_code "u"; tss_id
scaffold294	Cufflinks	exon	24353	24600	.	+	.	gene_id "XLOC_028619"; transcript_id "TCONS_00092313"; exon_number "1"; oId "CUFF.11451.1"; class_code "u"; tss_id
scaffold294	Cufflinks	exon	196259	196458	.	+	.	gene_id "XLOC_028628"; transcript_id "TCONS_00092324"; exon_number "1"; oId "CUFF.15413.1"; class_code "u"; tss_id
scaffold29468	Cufflinks	exon	1926	2134	.	+	.	gene_id "XLOC_028631"; transcript_id "TCONS_00092348"; exon_number "1"; oId "CUFF.10452.1"; class_code "u"; tss_id
scaffold296	Cufflinks	exon	252050	252529	.	+	.	gene_id "XLOC_028673"; transcript_id "TCONS_00092448"; exon_number "1"; oId "CUFF.12278.1"; class_code "u"; tss_id
scaffold298	Cufflinks	exon	336112	336357	.	+	.	gene_id "XLOC_028681"; transcript_id "TCONS_00092631"; exon_number "1"; oId "CUFF.10508.1"; class_code "u"; tss_id
scaffold298	Cufflinks	exon	336172	336432	.	+	.	gene_id "XLOC_028681"; transcript_id "TCONS_00092609"; exon_number "1"; oId "CUFF.10768.1"; class_code "u"; tss_id
scaffold298	Cufflinks	exon	339092	339555	.	+	.	gene_id "XLOC_028719"; transcript_id "TCONS_00092519"; exon_number "1"; oId "CUFF.10644.1"; class_code "u"; tss_id
scaffold298	Cufflinks	exon	449638	449950	.	+	.	gene_id "XLOC_028724"; transcript_id "TCONS_00092536"; exon_number "1"; oId "CUFF.11486.1"; class_code "u"; tss_id
scaffold298	Cufflinks	exon	374916	375136	.	+	.	gene_id "XLOC_028721"; transcript_id "TCONS_00092614"; exon_number "1"; oId "CUFF.10775.1"; class_code "u"; tss_id
scaffold299	Cufflinks	exon	68754	69183	.	+	.	gene_id "XLOC_028741"; transcript_id "TCONS_00092661"; exon_number "1"; oId "CUFF.15477.1"; class_code "u"; tss_id
scaffold3	Cufflinks	exon	649812	650104	.	+	.	gene_id "XLOC_028860"; transcript_id "TCONS_00092860"; exon_number "1"; oId "CUFF.11530.1"; class_code "u"; tss_id
scaffold3	Cufflinks	exon	778884	779508	.	+	.	gene_id "XLOC_028865"; transcript_id "TCONS_00092994"; exon_number "1"; oId "CUFF.15528.1"; class_code "u"; tss_id
scaffold3	Cufflinks	exon	475667	476242	.	+	.	gene_id "XLOC_028852"; transcript_id "TCONS_00092817"; exon_number "1"; oId "CUFF.10683.1"; class_code "u"; tss_id
scaffold3	Cufflinks	exon	476072	476389	.	+	.	gene_id "XLOC_028852"; transcript_id "TCONS_00092940"; exon_number "1"; oId "CUFF.10440.1"; class_code "u"; tss_id
scaffold3	Cufflinks	exon	1235875	1236102	.	+	.	gene_id "XLOC_028775"; transcript_id "TCONS_00092786"; exon_number "1"; oId "CUFF.10717.1"; class_code "u"; tss_id
scaffold3	Cufflinks	exon	876532	876769	.	+	.	gene_id "XLOC_028880"; transcript_id "TCONS_00092871"; exon_number "1"; oId "CUFF.11550.1"; class_code "u"; tss_id
scaffold3	Cufflinks	exon	877590	877929	.	+	.	gene_id "XLOC_028881"; transcript_id "TCONS_00092872"; exon_number "1"; oId "CUFF.11551.1"; class_code "u"; tss_id
scaffold3	Cufflinks	exon	869722	870225	.	+	.	gene_id "XLOC_028878"; transcript_id "TCONS_00092997"; exon_number "1"; oId "CUFF.15536.1"; class_code "u"; tss_id
scaffold3	Cufflinks	exon	855368	855849	.	-	.	gene_id "XLOC_028799"; transcript_id "TCONS_00093094"; exon_number "1"; oId "CUFF.11204.1"; class_code "u"; tss_id
scaffold3	Cufflinks	exon	871223	871524	.	+	.	gene_id "XLOC_028879"; transcript_id "TCONS_00092870"; exon_number "1"; oId "CUFF.11549.1"; class_code "u"; tss_id
scaffold3	Cufflinks	exon	1199388	1200595	.	-	.	gene_id "XLOC_028811"; transcript_id "TCONS_00092979"; exon_number "1"; oId "CUFF.15561.1"; class_code "u"; tss_id
scaffold3	Cufflinks	exon	501474	501857	.	+	.	gene_id "XLOC_028854"; transcript_id "TCONS_00092858"; exon_number "1"; oId "CUFF.11528.1"; class_code "u"; tss_id
scaffold3	Cufflinks	exon	501610	501944	.	+	.	gene_id "XLOC_028854"; transcript_id "TCONS_00093080"; exon_number "1"; oId "CUFF.10816.1"; class_code "u"; tss_id
scaffold3	Cufflinks	exon	1205241	1205485	.	+	.	gene_id "XLOC_028912"; transcript_id "TCONS_00093008"; exon_number "1"; oId "CUFF.15563.1"; class_code "u"; tss_id
scaffold3	Cufflinks	exon	644417	644844	.	+	.	gene_id "XLOC_028859"; transcript_id "TCONS_00092859"; exon_number "1"; oId "CUFF.11529.1"; class_code "u"; tss_id
scaffold301	Cufflinks	exon	1115708	1115957	.	+	.	gene_id "XLOC_029047"; transcript_id "TCONS_00093385"; exon_number "1"; oId "CUFF.15634.1"; class_code "u"; tss_id
scaffold301	Cufflinks	exon	1119132	1119362	.	+	.	gene_id "XLOC_029049"; transcript_id "TCONS_00093387"; exon_number "1"; oId "CUFF.15637.1"; class_code "u"; tss_id
scaffold301	Cufflinks	exon	297741	298150	.	+	.	gene_id "XLOC_028995"; transcript_id "TCONS_00093356"; exon_number "1"; oId "CUFF.15578.1"; class_code "u"; tss_id
scaffold301	Cufflinks	exon	298082	298342	.	+	.	gene_id "XLOC_028995"; transcript_id "TCONS_00093232"; exon_number "1"; oId "CUFF.10730.1"; class_code "u"; tss_id
scaffold301	Cufflinks	exon	1120978	1121238	.	+	.	gene_id "XLOC_028947"; transcript_id "TCONS_00093329"; exon_number "1"; oId "CUFF.15638.1"; class_code "u"; tss_id
scaffold301	Cufflinks	exon	987486	987796	.	+	.	gene_id "XLOC_029029"; transcript_id "TCONS_00093378"; exon_number "1"; oId "CUFF.15622.1"; class_code "u"; tss_id
scaffold301	Cufflinks	exon	238661	238962	.	+	.	gene_id "XLOC_028990"; transcript_id "TCONS_00093352"; exon_number "1"; oId "CUFF.15572.1"; class_code "u"; tss_id
scaffold301	Cufflinks	exon	1166098	1166678	.	+	.	gene_id "XLOC_029053"; transcript_id "TCONS_00093477"; exon_number "1"; oId "CUFF.10886.1"; class_code "u"; tss_id
scaffold301	Cufflinks	exon	796904	797348	.	+	.	gene_id "XLOC_028940"; transcript_id "TCONS_00093244"; exon_number "1"; oId "CUFF.11581.1"; class_code "u"; tss_id
scaffold301	Cufflinks	exon	1123436	1123635	.	+	.	gene_id "XLOC_029050"; transcript_id "TCONS_00093388"; exon_number "1"; oId "CUFF.15639.1"; class_code "u"; tss_id
scaffold301	Cufflinks	exon	1148844	1149179	.	+	.	gene_id "XLOC_028951"; transcript_id "TCONS_00093332"; exon_number "3"; oId "CUFF.15643.1"; class_code "u"; tss_id
scaffold301	Cufflinks	exon	1045699	1046074	.	+	.	gene_id "XLOC_029042"; transcript_id "TCONS_00093473"; exon_number "1"; oId "CUFF.10876.1"; class_code "u"; tss_id
scaffold301	Cufflinks	exon	1132889	1133145	.	+	.	gene_id "XLOC_028949"; transcript_id "TCONS_00093330"; exon_number "1"; oId "CUFF.15633.1"; class_code "u"; tss_id
scaffold301	Cufflinks	exon	1034389	1034775	.	+	.	gene_id "XLOC_029040"; transcript_id "TCONS_00093383"; exon_number "1"; oId "CUFF.15630.1"; class_code "u"; tss_id
scaffold301	Cufflinks	exon	1034529	1034845	.	+	.	gene_id "XLOC_029040"; transcript_id "TCONS_00093293"; exon_number "1"; oId "CUFF.10322.1"; class_code "u"; tss_id
scaffold301	Cufflinks	exon	282292	282802	.	+	.	gene_id "XLOC_028993"; transcript_id "TCONS_00093354"; exon_number "1"; oId "CUFF.15576.1"; class_code "u"; tss_id
scaffold301	Cufflinks	exon	1047898	1048244	.	+	.	gene_id "XLOC_029043"; transcript_id "TCONS_00093384"; exon_number "1"; oId "CUFF.15631.1"; class_code "u"; tss_id
scaffold301	Cufflinks	exon	283036	283352	.	+	.	gene_id "XLOC_028994"; transcript_id "TCONS_00093355"; exon_number "1"; oId "CUFF.15577.1"; class_code "u"; tss_id
scaffold301	Cufflinks	exon	1071179	1071781	.	+	.	gene_id "XLOC_028942"; transcript_id "TCONS_00093327"; exon_number "3"; oId "CUFF.15632.1"; class_code "u"; tss_id
scaffold301	Cufflinks	exon	779856	780070	.	-	.	gene_id "XLOC_028969"; transcript_id "TCONS_00093453"; exon_number "1"; oId "CUFF.12426.1"; class_code "u"; tss_id
scaffold301	Cufflinks	exon	1050831	1051320	.	+	.	gene_id "XLOC_029044"; transcript_id "TCONS_00093468"; exon_number "1"; oId "CUFF.12440.1"; class_code "u"; tss_id
scaffold301	Cufflinks	exon	1050942	1051722	.	+	.	gene_id "XLOC_029044"; transcript_id "TCONS_00093474"; exon_number "1"; oId "CUFF.10878.1"; class_code "u"; tss_id
scaffold301	Cufflinks	exon	357420	358030	.	+	.	gene_id "XLOC_028999"; transcript_id "TCONS_00093360"; exon_number "1"; oId "CUFF.15584.1"; class_code "u"; tss_id
scaffold301	Cufflinks	exon	814139	814509	.	+	.	gene_id "XLOC_028941"; transcript_id "TCONS_00093443"; exon_number "3"; oId "CUFF.12429.1"; class_code "u"; tss_id
scaffold301	Cufflinks	exon	1104974	1105206	.	-	.	gene_id "XLOC_028980"; transcript_id "TCONS_00093455"; exon_number "1"; oId "CUFF.12447.1"; class_code "u"; tss_id
scaffold301	Cufflinks	exon	1106244	1106509	.	+	.	gene_id "XLOC_028945"; transcript_id "TCONS_00093399"; exon_number "2"; oId "CUFF.10590.1"; class_code "u"; tss_id
scaffold301	Cufflinks	exon	1108090	1108362	.	+	.	gene_id "XLOC_028945"; transcript_id "TCONS_00093522"; exon_number "1"; oId "CUFF.10626.1"; class_code "u"; tss_id
scaffold301	Cufflinks	exon	455691	456678	.	+	.	gene_id "XLOC_029008"; transcript_id "TCONS_00093251"; exon_number "1"; oId "CUFF.11572.1"; class_code "u"; tss_id
scaffold302	Cufflinks	exon	21360	21760	.	+	.	gene_id "XLOC_029069"; transcript_id "TCONS_00093579"; exon_number "1"; oId "CUFF.12471.1"; class_code "u"; tss_id
scaffold304	Cufflinks	exon	141157	141457	.	+	.	gene_id "XLOC_029105"; transcript_id "TCONS_00093661"; exon_number "1"; oId "CUFF.11609.1"; class_code "u"; tss_id
scaffold304	Cufflinks	exon	141716	142083	.	+	.	gene_id "XLOC_029106"; transcript_id "TCONS_00093662"; exon_number "1"; oId "CUFF.11610.1"; class_code "u"; tss_id
scaffold304	Cufflinks	exon	365457	365706	.	+	.	gene_id "XLOC_029120"; transcript_id "TCONS_00093745"; exon_number "1"; oId "CUFF.10907.1"; class_code "u"; tss_id
scaffold304	Cufflinks	exon	374087	374297	.	+	.	gene_id "XLOC_029087"; transcript_id "TCONS_00093721"; exon_number "1"; oId "CUFF.10349.1"; class_code "u"; tss_id
scaffold304	Cufflinks	exon	259864	260124	.	+	.	gene_id "XLOC_029113"; transcript_id "TCONS_00093676"; exon_number "1"; oId "CUFF.10359.1"; class_code "u"; tss_id
scaffold304	Cufflinks	exon	343507	343760	.	+	.	gene_id "XLOC_029119"; transcript_id "TCONS_00093706"; exon_number "1"; oId "CUFF.15673.1"; class_code "u"; tss_id
scaffold304	Cufflinks	exon	165325	165682	.	+	.	gene_id "XLOC_029108"; transcript_id "TCONS_00093703"; exon_number "1"; oId "CUFF.15664.1"; class_code "u"; tss_id
scaffold305	Cufflinks	exon	430239	430581	.	+	.	gene_id "XLOC_029201"; transcript_id "TCONS_00093922"; exon_number "1"; oId "CUFF.11668.1"; class_code "u"; tss_id
scaffold305	Cufflinks	exon	202827	203078	.	+	.	gene_id "XLOC_029174"; transcript_id "TCONS_00094054"; exon_number "1"; oId "CUFF.12503.1"; class_code "u"; tss_id
scaffold305	Cufflinks	exon	202906	203342	.	+	.	gene_id "XLOC_029174"; transcript_id "TCONS_00093996"; exon_number "1"; oId "CUFF.15691.1"; class_code "u"; tss_id
scaffold305	Cufflinks	exon	542633	543203	.	+	.	gene_id "XLOC_029209"; transcript_id "TCONS_00094027"; exon_number "1"; oId "CUFF.10662.1"; class_code "u"; tss_id
scaffold305	Cufflinks	exon	543058	544380	.	+	.	gene_id "XLOC_029209"; transcript_id "TCONS_00094008"; exon_number "1"; oId "CUFF.15728.1"; class_code "u"; tss_id
scaffold305	Cufflinks	exon	428665	428910	.	+	.	gene_id "XLOC_029200"; transcript_id "TCONS_00094120"; exon_number "1"; oId "CUFF.10369.1"; class_code "u"; tss_id
scaffold308	Cufflinks	exon	212393	212626	.	+	.	gene_id "XLOC_029258"; transcript_id "TCONS_00094244"; exon_number "1"; oId "CUFF.10414.1"; class_code "u"; tss_id
scaffold308	Cufflinks	exon	234092	234467	.	+	.	gene_id "XLOC_029259"; transcript_id "TCONS_00094208"; exon_number "1"; oId "CUFF.11702.1"; class_code "u"; tss_id
scaffold308	Cufflinks	exon	263669	263868	.	+	.	gene_id "XLOC_029241"; transcript_id "TCONS_00094224"; exon_number "1"; oId "CUFF.15759.1"; class_code "u"; tss_id
scaffold309	Cufflinks	exon	82537	82741	.	+	.	gene_id "XLOC_029267"; transcript_id "TCONS_00094313"; exon_number "2"; oId "CUFF.11365.1"; class_code "u"; tss_id
scaffold31	Cufflinks	exon	56192	56562	.	+	.	gene_id "XLOC_029305"; transcript_id "TCONS_00094355"; exon_number "1"; oId "CUFF.15784.1"; class_code "u"; tss_id
scaffold312	Cufflinks	exon	26813	27248	.	+	.	gene_id "XLOC_029338"; transcript_id "TCONS_00094439"; exon_number "1"; oId "CUFF.10708.1"; class_code "u"; tss_id
scaffold312	Cufflinks	exon	4509	4740	.	-	.	gene_id "XLOC_029332"; transcript_id "TCONS_00094433"; exon_number "1"; oId "CUFF.15800.1"; class_code "u"; tss_id
scaffold31250	Cufflinks	exon	5941	6405	.	+	.	gene_id "XLOC_029350"; transcript_id "TCONS_00094475"; exon_number "1"; oId "CUFF.15813.1"; class_code "u"; tss_id
scaffold313	Cufflinks	exon	1077730	1078034	.	+	.	gene_id "XLOC_029460"; transcript_id "TCONS_00094891"; exon_number "1"; oId "CUFF.11429.1"; class_code "u"; tss_id
scaffold313	Cufflinks	exon	958461	958821	.	+	.	gene_id "XLOC_029377"; transcript_id "TCONS_00094940"; exon_number "1"; oId "CUFF.10452.1"; class_code "u"; tss_id
scaffold313	Cufflinks	exon	518971	519175	.	-	.	gene_id "XLOC_029400"; transcript_id "TCONS_00094642"; exon_number "1"; oId "CUFF.11751.1"; class_code "u"; tss_id
scaffold313	Cufflinks	exon	1052645	1052955	.	+	.	gene_id "XLOC_029456"; transcript_id "TCONS_00094777"; exon_number "1"; oId "CUFF.15873.1"; class_code "u"; tss_id
scaffold313	Cufflinks	exon	519540	519767	.	+	.	gene_id "XLOC_029433"; transcript_id "TCONS_00094846"; exon_number "1"; oId "CUFF.12607.1"; class_code "u"; tss_id
scaffold313	Cufflinks	exon	654237	654767	.	+	.	gene_id "XLOC_029434"; transcript_id "TCONS_00094813"; exon_number "1"; oId "CUFF.10468.1"; class_code "u"; tss_id
scaffold313	Cufflinks	exon	345570	346518	.	+	.	gene_id "XLOC_029424"; transcript_id "TCONS_00094762"; exon_number "1"; oId "CUFF.15835.1"; class_code "u"; tss_id
scaffold313	Cufflinks	exon	163209	163441	.	+	.	gene_id "XLOC_029355"; transcript_id "TCONS_00094719"; exon_number "2"; oId "CUFF.15822.1"; class_code "u"; tss_id
scaffold313	Cufflinks	exon	860774	861373	.	+	.	gene_id "XLOC_029444"; transcript_id "TCONS_00094772"; exon_number "1"; oId "CUFF.15864.1"; class_code "u"; tss_id
scaffold313	Cufflinks	exon	861653	862068	.	+	.	gene_id "XLOC_029445"; transcript_id "TCONS_00094773"; exon_number "1"; oId "CUFF.15865.1"; class_code "u"; tss_id
scaffold313	Cufflinks	exon	862121	863020	.	+	.	gene_id "XLOC_029446"; transcript_id "TCONS_00094774"; exon_number "1"; oId "CUFF.15866.1"; class_code "u"; tss_id
scaffold31382	Cufflinks	exon	7873	8474	.	+	.	gene_id "XLOC_029475"; transcript_id "TCONS_00094975"; exon_number "1"; oId "CUFF.11780.1"; class_code "u"; tss_id
scaffold315	Cufflinks	exon	90612	91165	.	+	.	gene_id "XLOC_029560"; transcript_id "TCONS_00095150"; exon_number "1"; oId "CUFF.11797.1"; class_code "u"; tss_id
scaffold315	Cufflinks	exon	140177	140518	.	+	.	gene_id "XLOC_029562"; transcript_id "TCONS_00095305"; exon_number "1"; oId "CUFF.12660.1"; class_code "u"; tss_id
scaffold315	Cufflinks	exon	187195	187412	.	+	.	gene_id "XLOC_029502"; transcript_id "TCONS_00095274"; exon_number "1"; oId "CUFF.10514.1"; class_code "u"; tss_id
scaffold315	Cufflinks	exon	463191	463459	.	+	.	gene_id "XLOC_029578"; transcript_id "TCONS_00095155"; exon_number "1"; oId "CUFF.11826.1"; class_code "u"; tss_id
scaffold315	Cufflinks	exon	463332	463643	.	+	.	gene_id "XLOC_029578"; transcript_id "TCONS_00095110"; exon_number "1"; oId "CUFF.10961.1"; class_code "u"; tss_id
scaffold315	Cufflinks	exon	88543	89120	.	+	.	gene_id "XLOC_029559"; transcript_id "TCONS_00095149"; exon_number "1"; oId "CUFF.11796.1"; class_code "u"; tss_id
scaffold315	Cufflinks	exon	135348	135769	.	+	.	gene_id "XLOC_029561"; transcript_id "TCONS_00095247"; exon_number "1"; oId "CUFF.15911.1"; class_code "u"; tss_id
scaffold315	Cufflinks	exon	464561	465149	.	+	.	gene_id "XLOC_029579"; transcript_id "TCONS_00095287"; exon_number "1"; oId "CUFF.10531.1"; class_code "u"; tss_id
scaffold315	Cufflinks	exon	135707	136031	.	+	.	gene_id "XLOC_029561"; transcript_id "TCONS_00095152"; exon_number "1"; oId "CUFF.11805.1"; class_code "u"; tss_id
scaffold315	Cufflinks	exon	465624	466153	.	+	.	gene_id "XLOC_029580"; transcript_id "TCONS_00095157"; exon_number "1"; oId "CUFF.11828.1"; class_code "u"; tss_id
scaffold31534	Cufflinks	exon	4435	4784	.	+	.	gene_id "XLOC_029600"; transcript_id "TCONS_00095406"; exon_number "1"; oId "CUFF.15954.1"; class_code "u"; tss_id
scaffold31556	Cufflinks	exon	346	924	.	+	.	gene_id "XLOC_029605"; transcript_id "TCONS_00095428"; exon_number "1"; oId "CUFF.15956.1"; class_code "u"; tss_id
scaffold31736	Cufflinks	exon	2118	2695	.	+	.	gene_id "XLOC_029657"; transcript_id "TCONS_00095514"; exon_number "1"; oId "CUFF.10993.1"; class_code "u"; tss_id
scaffold31736	Cufflinks	exon	2377	2903	.	+	.	gene_id "XLOC_029657"; transcript_id "TCONS_00095517"; exon_number "1"; oId "CUFF.10733.1"; class_code "u"; tss_id
scaffold31736	Cufflinks	exon	2764	3253	.	+	.	gene_id "XLOC_029657"; transcript_id "TCONS_00095515"; exon_number "1"; oId "CUFF.10994.1"; class_code "u"; tss_id
scaffold32	Cufflinks	exon	220276	220977	.	+	.	gene_id "XLOC_029697"; transcript_id "TCONS_00095602"; exon_number "1"; oId "CUFF.16002.1"; class_code "u"; tss_id
scaffold32	Cufflinks	exon	228151	228401	.	+	.	gene_id "XLOC_029699"; transcript_id "TCONS_00095582"; exon_number "1"; oId "CUFF.11870.1"; class_code "u"; tss_id
scaffold32014	Cufflinks	exon	4650	5121	.	+	.	gene_id "XLOC_029707"; transcript_id "TCONS_00095640"; exon_number "1"; oId "CUFF.16006.1"; class_code "u"; tss_id
scaffold32064	Cufflinks	exon	869	1137	.	+	.	gene_id "XLOC_029720"; transcript_id "TCONS_00095665"; exon_number "1"; oId "CUFF.10876.1"; class_code "u"; tss_id
scaffold321	Cufflinks	exon	233523	233850	.	+	.	gene_id "XLOC_029758"; transcript_id "TCONS_00095793"; exon_number "1"; oId "CUFF.16031.1"; class_code "u"; tss_id
scaffold321	Cufflinks	exon	347660	347966	.	+	.	gene_id "XLOC_029779"; transcript_id "TCONS_00095726"; exon_number "1"; oId "CUFF.11884.1"; class_code "u"; tss_id
scaffold321	Cufflinks	exon	350679	351129	.	+	.	gene_id "XLOC_029780"; transcript_id "TCONS_00095727"; exon_number "1"; oId "CUFF.11885.1"; class_code "u"; tss_id
scaffold321	Cufflinks	exon	243245	243670	.	+	.	gene_id "XLOC_029761"; transcript_id "TCONS_00095796"; exon_number "1"; oId "CUFF.16035.1"; class_code "u"; tss_id
scaffold321	Cufflinks	exon	243756	244110	.	+	.	gene_id "XLOC_029762"; transcript_id "TCONS_00095797"; exon_number "1"; oId "CUFF.16036.1"; class_code "u"; tss_id
scaffold321	Cufflinks	exon	362868	363260	.	+	.	gene_id "XLOC_029782"; transcript_id "TCONS_00095822"; exon_number "1"; oId "CUFF.10589.1"; class_code "u"; tss_id
scaffold321	Cufflinks	exon	386544	386977	.	+	.	gene_id "XLOC_029788"; transcript_id "TCONS_00095851"; exon_number "1"; oId "CUFF.11158.1"; class_code "u"; tss_id
scaffold321	Cufflinks	exon	373392	373613	.	+	.	gene_id "XLOC_029730"; transcript_id "TCONS_00095855"; exon_number "2"; oId "CUFF.11557.1"; class_code "u"; tss_id
scaffold321	Cufflinks	exon	627655	628360	.	+	.	gene_id "XLOC_029789"; transcript_id "TCONS_00095804"; exon_number "1"; oId "CUFF.16058.1"; class_code "u"; tss_id
scaffold321	Cufflinks	exon	148847	149432	.	+	.	gene_id "XLOC_029754"; transcript_id "TCONS_00095820"; exon_number "1"; oId "CUFF.10583.1"; class_code "u"; tss_id
scaffold321	Cufflinks	exon	150020	150657	.	+	.	gene_id "XLOC_029755"; transcript_id "TCONS_00095821"; exon_number "1"; oId "CUFF.10584.1"; class_code "u"; tss_id
scaffold321	Cufflinks	exon	58417	58688	.	+	.	gene_id "XLOC_029750"; transcript_id "TCONS_00095724"; exon_number "1"; oId "CUFF.11879.1"; class_code "u"; tss_id
scaffold322	Cufflinks	exon	37140	37675	.	+	.	gene_id "XLOC_029812"; transcript_id "TCONS_00095923"; exon_number "1"; oId "CUFF.10602.1"; class_code "u"; tss_id
scaffold322	Cufflinks	exon	37930	38200	.	+	.	gene_id "XLOC_029813"; transcript_id "TCONS_00095924"; exon_number "1"; oId "CUFF.10603.1"; class_code "u"; tss_id
scaffold323	Cufflinks	exon	229079	229434	.	+	.	gene_id "XLOC_029837"; transcript_id "TCONS_00095965"; exon_number "1"; oId "CUFF.16081.1"; class_code "u"; tss_id
scaffold323	Cufflinks	exon	240979	241326	.	+	.	gene_id "XLOC_029838"; transcript_id "TCONS_00095966"; exon_number "1"; oId "CUFF.16082.1"; class_code "u"; tss_id
scaffold324	Cufflinks	exon	189355	189588	.	+	.	gene_id "XLOC_029858"; transcript_id "TCONS_00096118"; exon_number "1"; oId "CUFF.12799.1"; class_code "u"; tss_id
scaffold324	Cufflinks	exon	297361	298091	.	+	.	gene_id "XLOC_029864"; transcript_id "TCONS_00096042"; exon_number "1"; oId "CUFF.11911.1"; class_code "u"; tss_id
scaffold324	Cufflinks	exon	50856	51217	.	+	.	gene_id "XLOC_029879"; transcript_id "TCONS_00096052"; exon_number "1"; oId "CUFF.11903.1"; class_code "u"; tss_id
scaffold324	Cufflinks	exon	450942	451218	.	+	.	gene_id "XLOC_029898"; transcript_id "TCONS_00096059"; exon_number "1"; oId "CUFF.11923.1"; class_code "u"; tss_id
scaffold329	Cufflinks	exon	67891	68312	.	+	.	gene_id "XLOC_029938"; transcript_id "TCONS_00096241"; exon_number "1"; oId "CUFF.16144.1"; class_code "u"; tss_id
scaffold329	Cufflinks	exon	95376	95703	.	+	.	gene_id "XLOC_029939"; transcript_id "TCONS_00096242"; exon_number "1"; oId "CUFF.16145.1"; class_code "u"; tss_id
scaffold329	Cufflinks	exon	148573	148853	.	+	.	gene_id "XLOC_029942"; transcript_id "TCONS_00096243"; exon_number "1"; oId "CUFF.16148.1"; class_code "u"; tss_id
scaffold329	Cufflinks	exon	152547	152924	.	+	.	gene_id "XLOC_029945"; transcript_id "TCONS_00096246"; exon_number "1"; oId "CUFF.16151.1"; class_code "u"; tss_id
scaffold32956	Cufflinks	exon	11379	11864	.	+	.	gene_id "XLOC_029956"; transcript_id "TCONS_00096262"; exon_number "1"; oId "CUFF.11940.1"; class_code "u"; tss_id
scaffold331	Cufflinks	exon	81015	81912	.	+	.	gene_id "XLOC_029976"; transcript_id "TCONS_00096305"; exon_number "1"; oId "CUFF.16177.1"; class_code "u"; tss_id
scaffold33192	Cufflinks	exon	851	2606	.	+	.	gene_id "XLOC_029998"; transcript_id "TCONS_00096387"; exon_number "1"; oId "CUFF.11083.1"; class_code "u"; tss_id
scaffold332	Cufflinks	exon	64764	65316	.	+	.	gene_id "XLOC_030024"; transcript_id "TCONS_00096457"; exon_number "1"; oId "CUFF.16192.1"; class_code "u"; tss_id
scaffold332	Cufflinks	exon	66336	67847	.	+	.	gene_id "XLOC_030025"; transcript_id "TCONS_00096458"; exon_number "1"; oId "CUFF.16193.1"; class_code "u"; tss_id
scaffold332	Cufflinks	exon	74224	74669	.	+	.	gene_id "XLOC_030027"; transcript_id "TCONS_00096460"; exon_number "1"; oId "CUFF.16195.1"; class_code "u"; tss_id
scaffold332	Cufflinks	exon	250439	251096	.	+	.	gene_id "XLOC_030035"; transcript_id "TCONS_00096464"; exon_number "1"; oId "CUFF.16201.1"; class_code "u"; tss_id
scaffold33360	Cufflinks	exon	8259	8624	.	+	.	gene_id "XLOC_030072"; transcript_id "TCONS_00096568"; exon_number "1"; oId "CUFF.16219.1"; class_code "u"; tss_id
scaffold334	Cufflinks	exon	900	2359	.	+	.	gene_id "XLOC_030150"; transcript_id "TCONS_00097051"; exon_number "1"; oId "CUFF.11651.1"; class_code "u"; tss_id
scaffold334	Cufflinks	exon	78460	79085	.	+	.	gene_id "XLOC_030153"; transcript_id "TCONS_00096748"; exon_number "1"; oId "CUFF.11110.1"; class_code "u"; tss_id
scaffold334	Cufflinks	exon	76110	77200	.	+	.	gene_id "XLOC_030079"; transcript_id "TCONS_00097020"; exon_number "1"; oId "CUFF.11239.1"; class_code "u"; tss_id
scaffold334	Cufflinks	exon	290083	290399	.	+	.	gene_id "XLOC_030173"; transcript_id "TCONS_00096930"; exon_number "1"; oId "CUFF.16254.1"; class_code "u"; tss_id
scaffold33428	Cufflinks	exon	9889	10269	.	+	.	gene_id "XLOC_030207"; transcript_id "TCONS_00097140"; exon_number "1"; oId "CUFF.10729.1"; class_code "u"; tss_id
scaffold335	Cufflinks	exon	3927	4245	.	+	.	gene_id "XLOC_030252"; transcript_id "TCONS_00097428"; exon_number "1"; oId "CUFF.11710.1"; class_code "u"; tss_id
scaffold335	Cufflinks	exon	338276	338620	.	+	.	gene_id "XLOC_030225"; transcript_id "TCONS_00097224"; exon_number "1"; oId "CUFF.11191.1"; class_code "u"; tss_id
scaffold335	Cufflinks	exon	338353	338879	.	+	.	gene_id "XLOC_030225"; transcript_id "TCONS_00097277"; exon_number "1"; oId "CUFF.10765.1"; class_code "u"; tss_id
scaffold335	Cufflinks	exon	114276	114699	.	+	.	gene_id "XLOC_030257"; transcript_id "TCONS_00097430"; exon_number "1"; oId "CUFF.11717.1"; class_code "u"; tss_id
scaffold335	Cufflinks	exon	338724	338979	.	+	.	gene_id "XLOC_030225"; transcript_id "TCONS_00097225"; exon_number "1"; oId "CUFF.11192.1"; class_code "u"; tss_id
scaffold335	Cufflinks	exon	114521	114838	.	+	.	gene_id "XLOC_030257"; transcript_id "TCONS_00097342"; exon_number "1"; oId "CUFF.16319.1"; class_code "u"; tss_id
scaffold335	Cufflinks	exon	314886	315168	.	+	.	gene_id "XLOC_030289"; transcript_id "TCONS_00097383"; exon_number "1"; oId "CUFF.10763.1"; class_code "u"; tss_id
scaffold335	Cufflinks	exon	315196	315660	.	+	.	gene_id "XLOC_030290"; transcript_id "TCONS_00097350"; exon_number "1"; oId "CUFF.16341.1"; class_code "u"; tss_id
scaffold335	Cufflinks	exon	315720	316716	.	-	.	gene_id "XLOC_030244"; transcript_id "TCONS_00097339"; exon_number "1"; oId "CUFF.16340.2"; class_code "u"; tss_id
scaffold336	Cufflinks	exon	72813	73309	.	+	.	gene_id "XLOC_030330"; transcript_id "TCONS_00097626"; exon_number "1"; oId "CUFF.16361.1"; class_code "u"; tss_id
scaffold336	Cufflinks	exon	150586	150936	.	+	.	gene_id "XLOC_030336"; transcript_id "TCONS_00097607"; exon_number "1"; oId "CUFF.10926.1"; class_code "u"; tss_id
scaffold336	Cufflinks	exon	108901	109650	.	+	.	gene_id "XLOC_030331"; transcript_id "TCONS_00097627"; exon_number "1"; oId "CUFF.16363.1"; class_code "u"; tss_id
scaffold336	Cufflinks	exon	148080	148282	.	+	.	gene_id "XLOC_030314"; transcript_id "TCONS_00097698"; exon_number "1"; oId "CUFF.10746.1"; class_code "u"; tss_id
scaffold337	Cufflinks	exon	1281323	1281602	.	+	.	gene_id "XLOC_030393"; transcript_id "TCONS_00097925"; exon_number "1"; oId "CUFF.16443.1"; class_code "u"; tss_id
scaffold337	Cufflinks	exon	286421	286814	.	+	.	gene_id "XLOC_030456"; transcript_id "TCONS_00097947"; exon_number "1"; oId "CUFF.16394.1"; class_code "u"; tss_id
scaffold337	Cufflinks	exon	1286999	1287573	.	+	.	gene_id "XLOC_030505"; transcript_id "TCONS_00097858"; exon_number "1"; oId "CUFF.12129.1"; class_code "u"; tss_id
scaffold337	Cufflinks	exon	1055706	1056029	.	+	.	gene_id "XLOC_030496"; transcript_id "TCONS_00097959"; exon_number "1"; oId "CUFF.16437.1"; class_code "u"; tss_id
scaffold337	Cufflinks	exon	1288113	1288559	.	+	.	gene_id "XLOC_030506"; transcript_id "TCONS_00097859"; exon_number "1"; oId "CUFF.12130.1"; class_code "u"; tss_id
scaffold337	Cufflinks	exon	421433	421926	.	+	.	gene_id "XLOC_030466"; transcript_id "TCONS_00097852"; exon_number "1"; oId "CUFF.12106.1"; class_code "u"; tss_id
scaffold337	Cufflinks	exon	1178424	1178816	.	+	.	gene_id "XLOC_030499"; transcript_id "TCONS_00097907"; exon_number "1"; oId "CUFF.10972.1"; class_code "u"; tss_id
scaffold337	Cufflinks	exon	1049249	1049704	.	+	.	gene_id "XLOC_030494"; transcript_id "TCONS_00097994"; exon_number "1"; oId "CUFF.10835.1"; class_code "u"; tss_id
scaffold337	Cufflinks	exon	1500238	1500833	.	+	.	gene_id "XLOC_030517"; transcript_id "TCONS_00097963"; exon_number "1"; oId "CUFF.16456.1"; class_code "u"; tss_id
scaffold337	Cufflinks	exon	424338	424827	.	+	.	gene_id "XLOC_030467"; transcript_id "TCONS_00097853"; exon_number "1"; oId "CUFF.12107.1"; class_code "u"; tss_id
scaffold337	Cufflinks	exon	1634724	1635092	.	+	.	gene_id "XLOC_030522"; transcript_id "TCONS_00097966"; exon_number "1"; oId "CUFF.16467.1"; class_code "u"; tss_id
scaffold337	Cufflinks	exon	124902	125318	.	+	.	gene_id "XLOC_030454"; transcript_id "TCONS_00097946"; exon_number "1"; oId "CUFF.16392.1"; class_code "u"; tss_id
scaffold338	Cufflinks	exon	255350	255562	.	+	.	gene_id "XLOC_030543"; transcript_id "TCONS_00098141"; exon_number "1"; oId "CUFF.12152.1"; class_code "u"; tss_id
scaffold33840	Cufflinks	exon	12488	12922	.	+	.	gene_id "XLOC_030551"; transcript_id "TCONS_00098178"; exon_number "1"; oId "CUFF.16482.1"; class_code "u"; tss_id
scaffold33924	Cufflinks	exon	10851	11469	.	+	.	gene_id "XLOC_030575"; transcript_id "TCONS_00098233"; exon_number "1"; oId "CUFF.12158.1"; class_code "u"; tss_id
scaffold34	Cufflinks	exon	284739	285745	.	+	.	gene_id "XLOC_030594"; transcript_id "TCONS_00098513"; exon_number "1"; oId "CUFF.10834.1"; class_code "u"; tss_id
scaffold34	Cufflinks	exon	285874	287662	.	+	.	gene_id "XLOC_030636"; transcript_id "TCONS_00098425"; exon_number "1"; oId "CUFF.16521.1"; class_code "u"; tss_id
scaffold34	Cufflinks	exon	50919	51134	.	+	.	gene_id "XLOC_030626"; transcript_id "TCONS_00098495"; exon_number "1"; oId "CUFF.11876.1"; class_code "u"; tss_id
scaffold34	Cufflinks	exon	303603	303971	.	+	.	gene_id "XLOC_030646"; transcript_id "TCONS_00098519"; exon_number "1"; oId "CUFF.10844.1"; class_code "u"; tss_id
scaffold34	Cufflinks	exon	57588	57955	.	+	.	gene_id "XLOC_030627"; transcript_id "TCONS_00098422"; exon_number "1"; oId "CUFF.16509.1"; class_code "u"; tss_id
scaffold34	Cufflinks	exon	306773	308400	.	+	.	gene_id "XLOC_030647"; transcript_id "TCONS_00098359"; exon_number "1"; oId "CUFF.12191.1"; class_code "u"; tss_id
scaffold34	Cufflinks	exon	309381	309875	.	+	.	gene_id "XLOC_030648"; transcript_id "TCONS_00098362"; exon_number "1"; oId "CUFF.12192.1"; class_code "u"; tss_id
scaffold34	Cufflinks	exon	310555	311042	.	+	.	gene_id "XLOC_030594"; transcript_id "TCONS_00098475"; exon_number "1"; oId "CUFF.11451.1"; class_code "u"; tss_id
scaffold340	Cufflinks	exon	241852	243332	.	+	.	gene_id "XLOC_030699"; transcript_id "TCONS_00098651"; exon_number "1"; oId "CUFF.16559.1"; class_code "u"; tss_id
scaffold340	Cufflinks	exon	86318	86536	.	+	.	gene_id "XLOC_030685"; transcript_id "TCONS_00098685"; exon_number "1"; oId "CUFF.13149.1"; class_code "u"; tss_id
scaffold340	Cufflinks	exon	112793	113402	.	+	.	gene_id "XLOC_030687"; transcript_id "TCONS_00098591"; exon_number "1"; oId "CUFF.12206.1"; class_code "u"; tss_id
scaffold34088	Cufflinks	exon	15713	15928	.	+	.	gene_id "XLOC_030728"; transcript_id "TCONS_00098785"; exon_number "1"; oId "CUFF.10931.1"; class_code "u"; tss_id
scaffold34182	Cufflinks	exon	481	916	.	+	.	gene_id "XLOC_030745"; transcript_id "TCONS_00098834"; exon_number "1"; oId "CUFF.16586.1"; class_code "u"; tss_id
scaffold34238	Cufflinks	exon	5811	6239	.	+	.	gene_id "XLOC_030756"; transcript_id "TCONS_00098879"; exon_number "1"; oId "CUFF.16594.1"; class_code "u"; tss_id
scaffold34238	Cufflinks	exon	7161	7746	.	+	.	gene_id "XLOC_030757"; transcript_id "TCONS_00098872"; exon_number "1"; oId "CUFF.12246.1"; class_code "u"; tss_id
scaffold343	Cufflinks	exon	205712	206386	.	+	.	gene_id "XLOC_030812"; transcript_id "TCONS_00099047"; exon_number "1"; oId "CUFF.16615.1"; class_code "u"; tss_id
scaffold343	Cufflinks	exon	231318	231997	.	+	.	gene_id "XLOC_030816"; transcript_id "TCONS_00099048"; exon_number "1"; oId "CUFF.16618.1"; class_code "u"; tss_id
scaffold343	Cufflinks	exon	408785	409098	.	+	.	gene_id "XLOC_030777"; transcript_id "TCONS_00098980"; exon_number "1"; oId "CUFF.12263.1"; class_code "u"; tss_id
scaffold343	Cufflinks	exon	409259	409629	.	+	.	gene_id "XLOC_030824"; transcript_id "TCONS_00098990"; exon_number "1"; oId "CUFF.12264.1"; class_code "u"; tss_id
scaffold343	Cufflinks	exon	582049	582470	.	+	.	gene_id "XLOC_030841"; transcript_id "TCONS_00098996"; exon_number "1"; oId "CUFF.12275.1"; class_code "u"; tss_id
scaffold343	Cufflinks	exon	582523	582835	.	+	.	gene_id "XLOC_030842"; transcript_id "TCONS_00098997"; exon_number "1"; oId "CUFF.12276.1"; class_code "u"; tss_id
scaffold343	Cufflinks	exon	582887	583163	.	+	.	gene_id "XLOC_030843"; transcript_id "TCONS_00098998"; exon_number "1"; oId "CUFF.12277.1"; class_code "u"; tss_id
scaffold343	Cufflinks	exon	190027	190265	.	+	.	gene_id "XLOC_030809"; transcript_id "TCONS_00099044"; exon_number "1"; oId "CUFF.16612.1"; class_code "u"; tss_id
scaffold34652	Cufflinks	exon	1578	1933	.	+	.	gene_id "XLOC_030889"; transcript_id "TCONS_00099233"; exon_number "1"; oId "CUFF.16660.1"; class_code "u"; tss_id
scaffold34684	Cufflinks	exon	14256	14589	.	+	.	gene_id "XLOC_030894"; transcript_id "TCONS_00099241"; exon_number "1"; oId "CUFF.16663.1"; class_code "u"; tss_id
scaffold347	Cufflinks	exon	417555	417798	.	+	.	gene_id "XLOC_030962"; transcript_id "TCONS_00099483"; exon_number "1"; oId "CUFF.12001.1"; class_code "u"; tss_id
scaffold347	Cufflinks	exon	418275	418558	.	+	.	gene_id "XLOC_030963"; transcript_id "TCONS_00099347"; exon_number "1"; oId "CUFF.12319.1"; class_code "u"; tss_id
scaffold347	Cufflinks	exon	418903	419505	.	+	.	gene_id "XLOC_030964"; transcript_id "TCONS_00099423"; exon_number "1"; oId "CUFF.16688.1"; class_code "u"; tss_id
scaffold347	Cufflinks	exon	420830	421082	.	-	.	gene_id "XLOC_030934"; transcript_id "TCONS_00099479"; exon_number "2"; oId "CUFF.12003.1"; class_code "u"; tss_id
scaffold347	Cufflinks	exon	427078	427327	.	+	.	gene_id "XLOC_030968"; transcript_id "TCONS_00099425"; exon_number "1"; oId "CUFF.16692.1"; class_code "u"; tss_id
scaffold347	Cufflinks	exon	582027	582521	.	+	.	gene_id "XLOC_030978"; transcript_id "TCONS_00099353"; exon_number "1"; oId "CUFF.12329.1"; class_code "u"; tss_id
scaffold347	Cufflinks	exon	582659	582881	.	+	.	gene_id "XLOC_030979"; transcript_id "TCONS_00099354"; exon_number "1"; oId "CUFF.12330.1"; class_code "u"; tss_id
scaffold347	Cufflinks	exon	583101	583434	.	+	.	gene_id "XLOC_030980"; transcript_id "TCONS_00099355"; exon_number "1"; oId "CUFF.12331.1"; class_code "u"; tss_id
scaffold347	Cufflinks	exon	143062	143296	.	+	.	gene_id "XLOC_030943"; transcript_id "TCONS_00099515"; exon_number "1"; oId "CUFF.10927.1"; class_code "u"; tss_id
scaffold347	Cufflinks	exon	215306	215625	.	+	.	gene_id "XLOC_030952"; transcript_id "TCONS_00099417"; exon_number "1"; oId "CUFF.16674.1"; class_code "u"; tss_id
scaffold347	Cufflinks	exon	503952	504404	.	+	.	gene_id "XLOC_030971"; transcript_id "TCONS_00099516"; exon_number "1"; oId "CUFF.10947.1"; class_code "u"; tss_id
scaffold347	Cufflinks	exon	676298	676587	.	+	.	gene_id "XLOC_030984"; transcript_id "TCONS_00099432"; exon_number "1"; oId "CUFF.16708.1"; class_code "u"; tss_id
scaffold34780	Cufflinks	exon	12750	13007	.	+	.	gene_id "XLOC_031011"; transcript_id "TCONS_00099589"; exon_number "1"; oId "CUFF.13268.1"; class_code "u"; tss_id
scaffold34794	Cufflinks	exon	5069	5683	.	+	.	gene_id "XLOC_031013"; transcript_id "TCONS_00099594"; exon_number "1"; oId "CUFF.12348.1"; class_code "u"; tss_id
scaffold34794	Cufflinks	exon	5910	6445	.	+	.	gene_id "XLOC_031014"; transcript_id "TCONS_00099595"; exon_number "1"; oId "CUFF.12349.1"; class_code "u"; tss_id
scaffold348	Cufflinks	exon	602857	603211	.	+	.	gene_id "XLOC_031102"; transcript_id "TCONS_00099723"; exon_number "1"; oId "CUFF.12391.1"; class_code "u"; tss_id
scaffold348	Cufflinks	exon	604069	604668	.	+	.	gene_id "XLOC_031103"; transcript_id "TCONS_00099724"; exon_number "1"; oId "CUFF.12392.1"; class_code "u"; tss_id
scaffold348	Cufflinks	exon	355713	356007	.	+	.	gene_id "XLOC_031072"; transcript_id "TCONS_00099914"; exon_number "1"; oId "CUFF.11590.1"; class_code "u"; tss_id
scaffold348	Cufflinks	exon	610762	611061	.	+	.	gene_id "XLOC_031105"; transcript_id "TCONS_00099726"; exon_number "1"; oId "CUFF.12394.1"; class_code "u"; tss_id
scaffold348	Cufflinks	exon	589249	590194	.	+	.	gene_id "XLOC_031098"; transcript_id "TCONS_00099720"; exon_number "1"; oId "CUFF.12387.1"; class_code "u"; tss_id
scaffold348	Cufflinks	exon	589716	590513	.	+	.	gene_id "XLOC_031098"; transcript_id "TCONS_00099878"; exon_number "1"; oId "CUFF.11041.1"; class_code "u"; tss_id
scaffold348	Cufflinks	exon	488555	488873	.	+	.	gene_id "XLOC_031091"; transcript_id "TCONS_00099716"; exon_number "1"; oId "CUFF.12382.1"; class_code "u"; tss_id
scaffold348	Cufflinks	exon	789366	789916	.	+	.	gene_id "XLOC_031123"; transcript_id "TCONS_00099696"; exon_number "1"; oId "CUFF.11475.1"; class_code "u"; tss_id
scaffold348	Cufflinks	exon	796822	797045	.	+	.	gene_id "XLOC_031125"; transcript_id "TCONS_00099697"; exon_number "1"; oId "CUFF.11476.1"; class_code "u"; tss_id
scaffold348	Cufflinks	exon	59879	60285	.	+	.	gene_id "XLOC_031055"; transcript_id "TCONS_00099819"; exon_number "1"; oId "CUFF.16727.1"; class_code "u"; tss_id
scaffold348	Cufflinks	exon	592249	592666	.	+	.	gene_id "XLOC_031099"; transcript_id "TCONS_00099721"; exon_number "1"; oId "CUFF.12388.1"; class_code "u"; tss_id
scaffold348	Cufflinks	exon	809322	809739	.	+	.	gene_id "XLOC_031126"; transcript_id "TCONS_00099841"; exon_number "1"; oId "CUFF.16779.1"; class_code "u"; tss_id
scaffold34952	Cufflinks	exon	4748	5009	.	-	.	gene_id "XLOC_031157"; transcript_id "TCONS_00100052"; exon_number "1"; oId "CUFF.16793.1"; class_code "u"; tss_id
scaffold34986	Cufflinks	exon	9148	9455	.	+	.	gene_id "XLOC_031180"; transcript_id "TCONS_00100110"; exon_number "1"; oId "CUFF.16809.1"; class_code "u"; tss_id
scaffold34986	Cufflinks	exon	9532	9787	.	+	.	gene_id "XLOC_031181"; transcript_id "TCONS_00100111"; exon_number "1"; oId "CUFF.16810.1"; class_code "u"; tss_id
scaffold34986	Cufflinks	exon	10419	11367	.	+	.	gene_id "XLOC_031182"; transcript_id "TCONS_00100112"; exon_number "1"; oId "CUFF.16811.1"; class_code "u"; tss_id
scaffold350	Cufflinks	exon	4581	4802	.	+	.	gene_id "XLOC_031188"; transcript_id "TCONS_00100119"; exon_number "1"; oId "CUFF.11041.1"; class_code "u"; tss_id
scaffold351	Cufflinks	exon	250005	250273	.	+	.	gene_id "XLOC_031271"; transcript_id "TCONS_00100267"; exon_number "1"; oId "CUFF.12441.1"; class_code "u"; tss_id
scaffold351	Cufflinks	exon	74345	74882	.	+	.	gene_id "XLOC_031255"; transcript_id "TCONS_00100319"; exon_number "1"; oId "CUFF.16831.1"; class_code "u"; tss_id
scaffold351	Cufflinks	exon	191928	192199	.	+	.	gene_id "XLOC_031258"; transcript_id "TCONS_00100260"; exon_number "1"; oId "CUFF.12432.1"; class_code "u"; tss_id
scaffold351	Cufflinks	exon	325129	325555	.	+	.	gene_id "XLOC_031275"; transcript_id "TCONS_00100322"; exon_number "1"; oId "CUFF.16842.1"; class_code "u"; tss_id
scaffold351	Cufflinks	exon	327913	328116	.	+	.	gene_id "XLOC_031277"; transcript_id "TCONS_00100325"; exon_number "1"; oId "CUFF.16844.1"; class_code "u"; tss_id
scaffold351	Cufflinks	exon	451171	452264	.	+	.	gene_id "XLOC_031278"; transcript_id "TCONS_00100358"; exon_number "1"; oId "CUFF.11653.1"; class_code "u"; tss_id
scaffold351	Cufflinks	exon	451992	452894	.	+	.	gene_id "XLOC_031278"; transcript_id "TCONS_00100389"; exon_number "1"; oId "CUFF.11024.1"; class_code "u"; tss_id
scaffold35108	Cufflinks	exon	65	345	.	+	.	gene_id "XLOC_031297"; transcript_id "TCONS_00100399"; exon_number "1"; oId "CUFF.16862.1"; class_code "u"; tss_id
scaffold35108	Cufflinks	exon	21168	21557	.	+	.	gene_id "XLOC_031296"; transcript_id "TCONS_00100407"; exon_number "1"; oId "CUFF.11040.1"; class_code "u"; tss_id
scaffold35136	Cufflinks	exon	5431	7719	.	+	.	gene_id "XLOC_031307"; transcript_id "TCONS_00100430"; exon_number "1"; oId "CUFF.16865.1"; class_code "u"; tss_id
scaffold35136	Cufflinks	exon	5704	6196	.	-	.	gene_id "XLOC_031302"; transcript_id "TCONS_00100419"; exon_number "1"; oId "CUFF.12464.1"; class_code "u"; tss_id
scaffold35136	Cufflinks	exon	6721	7329	.	-	.	gene_id "XLOC_031302"; transcript_id "TCONS_00100419"; exon_number "2"; oId "CUFF.12464.1"; class_code "u"; tss_id
scaffold35136	Cufflinks	exon	7120	7928	.	+	.	gene_id "XLOC_031307"; transcript_id "TCONS_00100440"; exon_number "1"; oId "CUFF.13376.1"; class_code "u"; tss_id
scaffold35136	Cufflinks	exon	7775	8949	.	+	.	gene_id "XLOC_031307"; transcript_id "TCONS_00100431"; exon_number "1"; oId "CUFF.16866.1"; class_code "u"; tss_id
scaffold35136	Cufflinks	exon	9091	9454	.	+	.	gene_id "XLOC_031308"; transcript_id "TCONS_00100432"; exon_number "1"; oId "CUFF.16867.1"; class_code "u"; tss_id
scaffold35136	Cufflinks	exon	9529	10100	.	+	.	gene_id "XLOC_031309"; transcript_id "TCONS_00100427"; exon_number "1"; oId "CUFF.11071.1"; class_code "u"; tss_id
scaffold35136	Cufflinks	exon	9696	10392	.	+	.	gene_id "XLOC_031309"; transcript_id "TCONS_00100433"; exon_number "1"; oId "CUFF.16868.1"; class_code "u"; tss_id
scaffold352	Cufflinks	exon	22744	23009	.	+	.	gene_id "XLOC_031333"; transcript_id "TCONS_00100492"; exon_number "1"; oId "CUFF.12473.1"; class_code "u"; tss_id
scaffold352	Cufflinks	exon	26535	26862	.	+	.	gene_id "XLOC_031334"; transcript_id "TCONS_00100537"; exon_number "1"; oId "CUFF.11051.1"; class_code "u"; tss_id
scaffold352	Cufflinks	exon	48882	49137	.	-	.	gene_id "XLOC_031326"; transcript_id "TCONS_00100534"; exon_number "1"; oId "CUFF.11054.1"; class_code "u"; tss_id
scaffold352	Cufflinks	exon	49379	49647	.	-	.	gene_id "XLOC_031327"; transcript_id "TCONS_00100535"; exon_number "1"; oId "CUFF.11055.1"; class_code "u"; tss_id
scaffold352	Cufflinks	exon	91661	92044	.	+	.	gene_id "XLOC_031343"; transcript_id "TCONS_00100518"; exon_number "1"; oId "CUFF.16882.1"; class_code "u"; tss_id
scaffold352	Cufflinks	exon	50028	50698	.	-	.	gene_id "XLOC_031328"; transcript_id "TCONS_00100536"; exon_number "1"; oId "CUFF.11056.1"; class_code "u"; tss_id
scaffold35230	Cufflinks	exon	16728	17151	.	+	.	gene_id "XLOC_031351"; transcript_id "TCONS_00100546"; exon_number "1"; oId "CUFF.16887.1"; class_code "u"; tss_id
scaffold35266	Cufflinks	exon	20744	21050	.	+	.	gene_id "XLOC_031365"; transcript_id "TCONS_00100569"; exon_number "1"; oId "CUFF.16893.1"; class_code "u"; tss_id
scaffold35296	Cufflinks	exon	16560	16760	.	-	.	gene_id "XLOC_031385"; transcript_id "TCONS_00100600"; exon_number "2"; oId "CUFF.16910.1"; class_code "u"; tss_id
scaffold35306	Cufflinks	exon	17127	17607	.	+	.	gene_id "XLOC_031393"; transcript_id "TCONS_00100609"; exon_number "1"; oId "CUFF.16914.1"; class_code "u"; tss_id
scaffold35332	Cufflinks	exon	140	442	.	+	.	gene_id "XLOC_031400"; transcript_id "TCONS_00100634"; exon_number "1"; oId "CUFF.11258.1"; class_code "u"; tss_id
scaffold35332	Cufflinks	exon	10064	10576	.	+	.	gene_id "XLOC_031401"; transcript_id "TCONS_00100624"; exon_number "1"; oId "CUFF.12498.1"; class_code "u"; tss_id
scaffold35332	Cufflinks	exon	5449	5775	.	-	.	gene_id "XLOC_031398"; transcript_id "TCONS_00100633"; exon_number "2"; oId "CUFF.11259.1"; class_code "u"; tss_id
scaffold35334	Cufflinks	exon	13198	13411	.	+	.	gene_id "XLOC_031404"; transcript_id "TCONS_00100653"; exon_number "1"; oId "CUFF.12503.1"; class_code "u"; tss_id
scaffold35396	Cufflinks	exon	9349	9693	.	+	.	gene_id "XLOC_031430"; transcript_id "TCONS_00100700"; exon_number "1"; oId "CUFF.16927.1"; class_code "u"; tss_id
scaffold354	Cufflinks	exon	1038421	1038648	.	+	.	gene_id "XLOC_031533"; transcript_id "TCONS_00100947"; exon_number "1"; oId "CUFF.11158.1"; class_code "u"; tss_id
scaffold354	Cufflinks	exon	1062526	1062977	.	+	.	gene_id "XLOC_031455"; transcript_id "TCONS_00100883"; exon_number "2"; oId "CUFF.16979.1"; class_code "u"; tss_id
scaffold354	Cufflinks	exon	371259	371595	.	+	.	gene_id "XLOC_031501"; transcript_id "TCONS_00100906"; exon_number "1"; oId "CUFF.16954.1"; class_code "u"; tss_id
scaffold354	Cufflinks	exon	403917	404249	.	+	.	gene_id "XLOC_031509"; transcript_id "TCONS_00100959"; exon_number "1"; oId "CUFF.13443.1"; class_code "u"; tss_id
scaffold354	Cufflinks	exon	404052	404459	.	+	.	gene_id "XLOC_031509"; transcript_id "TCONS_00100909"; exon_number "1"; oId "CUFF.16957.1"; class_code "u"; tss_id
scaffold354	Cufflinks	exon	381292	381591	.	+	.	gene_id "XLOC_031504"; transcript_id "TCONS_00100958"; exon_number "1"; oId "CUFF.13442.1"; class_code "u"; tss_id
scaffold354	Cufflinks	exon	173683	174114	.	+	.	gene_id "XLOC_031491"; transcript_id "TCONS_00100825"; exon_number "1"; oId "CUFF.12516.1"; class_code "u"; tss_id
scaffold35436	Cufflinks	exon	22625	22837	.	+	.	gene_id "XLOC_031555"; transcript_id "TCONS_00101057"; exon_number "1"; oId "CUFF.16997.1"; class_code "u"; tss_id
scaffold35530	Cufflinks	exon	4454	5058	.	+	.	gene_id "XLOC_031596"; transcript_id "TCONS_00101166"; exon_number "1"; oId "CUFF.17014.1"; class_code "u"; tss_id
scaffold35568	Cufflinks	exon	10820	11073	.	+	.	gene_id "XLOC_031607"; transcript_id "TCONS_00101188"; exon_number "1"; oId "CUFF.12570.1"; class_code "u"; tss_id
scaffold35616	Cufflinks	exon	20269	20565	.	+	.	gene_id "XLOC_031618"; transcript_id "TCONS_00101214"; exon_number "1"; oId "CUFF.12575.1"; class_code "u"; tss_id
scaffold357	Cufflinks	exon	12893	13149	.	+	.	gene_id "XLOC_031633"; transcript_id "TCONS_00101287"; exon_number "1"; oId "CUFF.12227.1"; class_code "u"; tss_id
scaffold357	Cufflinks	exon	12895	13109	.	+	.	gene_id "XLOC_031633"; transcript_id "TCONS_00101267"; exon_number "2"; oId "CUFF.12582.1"; class_code "u"; tss_id
scaffold357	Cufflinks	exon	16032	16317	.	+	.	gene_id "XLOC_031633"; transcript_id "TCONS_00101288"; exon_number "1"; oId "CUFF.10038.1"; class_code "u"; tss_id
scaffold357	Cufflinks	exon	17883	18518	.	+	.	gene_id "XLOC_031633"; transcript_id "TCONS_00101267"; exon_number "8"; oId "CUFF.12582.1"; class_code "u"; tss_id
scaffold357	Cufflinks	exon	17888	18783	.	+	.	gene_id "XLOC_031633"; transcript_id "TCONS_00101284"; exon_number "1"; oId "CUFF.11204.1"; class_code "u"; tss_id
scaffold357	Cufflinks	exon	18114	19836	.	+	.	gene_id "XLOC_031633"; transcript_id "TCONS_00101281"; exon_number "1"; oId "CUFF.17035.1"; class_code "u"; tss_id
scaffold358	Cufflinks	exon	254018	254238	.	-	.	gene_id "XLOC_031671"; transcript_id "TCONS_00101440"; exon_number "2"; oId "CUFF.10056.2"; class_code "u"; tss_id
scaffold358	Cufflinks	exon	268693	269026	.	+	.	gene_id "XLOC_031693"; transcript_id "TCONS_00101376"; exon_number "1"; oId "CUFF.12605.1"; class_code "u"; tss_id
scaffold358	Cufflinks	exon	271478	271774	.	+	.	gene_id "XLOC_031694"; transcript_id "TCONS_00101402"; exon_number "1"; oId "CUFF.17058.1"; class_code "u"; tss_id
scaffold358	Cufflinks	exon	75323	76650	.	+	.	gene_id "XLOC_031675"; transcript_id "TCONS_00101370"; exon_number "1"; oId "CUFF.12590.1"; class_code "u"; tss_id
scaffold35988	Cufflinks	exon	1969	2358	.	+	.	gene_id "XLOC_031775"; transcript_id "TCONS_00101664"; exon_number "1"; oId "CUFF.12630.1"; class_code "u"; tss_id
scaffold35988	Cufflinks	exon	6707	7355	.	+	.	gene_id "XLOC_031777"; transcript_id "TCONS_00101666"; exon_number "1"; oId "CUFF.12632.1"; class_code "u"; tss_id
scaffold35988	Cufflinks	exon	8901	9584	.	+	.	gene_id "XLOC_031779"; transcript_id "TCONS_00101667"; exon_number "1"; oId "CUFF.12633.1"; class_code "u"; tss_id
scaffold35988	Cufflinks	exon	18991	19528	.	+	.	gene_id "XLOC_031783"; transcript_id "TCONS_00101672"; exon_number "1"; oId "CUFF.12638.1"; class_code "u"; tss_id
scaffold35994	Cufflinks	exon	18932	19605	.	+	.	gene_id "XLOC_031789"; transcript_id "TCONS_00101697"; exon_number "1"; oId "CUFF.12643.1"; class_code "u"; tss_id
scaffold35994	Cufflinks	exon	26818	27120	.	+	.	gene_id "XLOC_031793"; transcript_id "TCONS_00101701"; exon_number "1"; oId "CUFF.12648.1"; class_code "u"; tss_id
scaffold35994	Cufflinks	exon	27387	27804	.	+	.	gene_id "XLOC_031794"; transcript_id "TCONS_00101702"; exon_number "1"; oId "CUFF.12649.1"; class_code "u"; tss_id
scaffold36092	Cufflinks	exon	890	1354	.	+	.	gene_id "XLOC_031813"; transcript_id "TCONS_00101770"; exon_number "1"; oId "CUFF.17111.1"; class_code "u"; tss_id
scaffold36092	Cufflinks	exon	1409	1892	.	+	.	gene_id "XLOC_031813"; transcript_id "TCONS_00101771"; exon_number "1"; oId "CUFF.17112.1"; class_code "u"; tss_id
scaffold36092	Cufflinks	exon	1827	2267	.	+	.	gene_id "XLOC_031813"; transcript_id "TCONS_00101775"; exon_number "1"; oId "CUFF.13568.1"; class_code "u"; tss_id
scaffold361	Cufflinks	exon	395195	395490	.	+	.	gene_id "XLOC_031887"; transcript_id "TCONS_00102051"; exon_number "1"; oId "CUFF.11278.1"; class_code "u"; tss_id
scaffold361	Cufflinks	exon	165512	165731	.	+	.	gene_id "XLOC_031867"; transcript_id "TCONS_00102010"; exon_number "1"; oId "CUFF.17123.1"; class_code "u"; tss_id
scaffold361	Cufflinks	exon	18910	19447	.	+	.	gene_id "XLOC_031858"; transcript_id "TCONS_00102089"; exon_number "1"; oId "CUFF.11822.1"; class_code "u"; tss_id
scaffold361	Cufflinks	exon	20848	21153	.	+	.	gene_id "XLOC_031860"; transcript_id "TCONS_00101969"; exon_number "1"; oId "CUFF.11384.1"; class_code "u"; tss_id
scaffold361	Cufflinks	exon	21216	21797	.	+	.	gene_id "XLOC_031861"; transcript_id "TCONS_00101970"; exon_number "1"; oId "CUFF.11385.1"; class_code "u"; tss_id
scaffold361	Cufflinks	exon	21878	22375	.	+	.	gene_id "XLOC_031862"; transcript_id "TCONS_00101971"; exon_number "1"; oId "CUFF.11386.1"; class_code "u"; tss_id
scaffold36104	Cufflinks	exon	28076	28441	.	+	.	gene_id "XLOC_031907"; transcript_id "TCONS_00102170"; exon_number "1"; oId "CUFF.12702.1"; class_code "u"; tss_id
scaffold36104	Cufflinks	exon	28761	29373	.	+	.	gene_id "XLOC_031908"; transcript_id "TCONS_00102171"; exon_number "1"; oId "CUFF.12703.1"; class_code "u"; tss_id
scaffold36104	Cufflinks	exon	29559	29800	.	+	.	gene_id "XLOC_031909"; transcript_id "TCONS_00102172"; exon_number "1"; oId "CUFF.12704.1"; class_code "u"; tss_id
scaffold36104	Cufflinks	exon	29895	30886	.	+	.	gene_id "XLOC_031900"; transcript_id "TCONS_00102164"; exon_number "1"; oId "CUFF.12705.1"; class_code "u"; tss_id
scaffold36170	Cufflinks	exon	29402	29683	.	+	.	gene_id "XLOC_031927"; transcript_id "TCONS_00102240"; exon_number "1"; oId "CUFF.17167.1"; class_code "u"; tss_id
scaffold36190	Cufflinks	exon	15085	15382	.	+	.	gene_id "XLOC_031939"; transcript_id "TCONS_00102279"; exon_number "1"; oId "CUFF.17175.1"; class_code "u"; tss_id
scaffold363	Cufflinks	exon	452585	453114	.	+	.	gene_id "XLOC_032029"; transcript_id "TCONS_00102496"; exon_number "1"; oId "CUFF.17220.1"; class_code "u"; tss_id
scaffold363	Cufflinks	exon	453334	454219	.	+	.	gene_id "XLOC_032030"; transcript_id "TCONS_00102497"; exon_number "1"; oId "CUFF.17221.1"; class_code "u"; tss_id
scaffold363	Cufflinks	exon	186880	187082	.	+	.	gene_id "XLOC_032021"; transcript_id "TCONS_00102444"; exon_number "1"; oId "CUFF.11281.1"; class_code "u"; tss_id
scaffold363	Cufflinks	exon	297040	297265	.	+	.	gene_id "XLOC_031987"; transcript_id "TCONS_00102480"; exon_number "3"; oId "CUFF.17216.1"; class_code "u"; tss_id
scaffold363	Cufflinks	exon	52805	53243	.	+	.	gene_id "XLOC_032012"; transcript_id "TCONS_00102489"; exon_number "1"; oId "CUFF.17199.1"; class_code "u"; tss_id
scaffold363	Cufflinks	exon	147467	147745	.	+	.	gene_id "XLOC_032019"; transcript_id "TCONS_00102491"; exon_number "1"; oId "CUFF.17206.1"; class_code "u"; tss_id
scaffold363	Cufflinks	exon	183283	183564	.	+	.	gene_id "XLOC_032020"; transcript_id "TCONS_00102443"; exon_number "1"; oId "CUFF.11280.1"; class_code "u"; tss_id
scaffold36324	Cufflinks	exon	2901	3486	.	+	.	gene_id "XLOC_032053"; transcript_id "TCONS_00102616"; exon_number "1"; oId "CUFF.12744.1"; class_code "u"; tss_id
scaffold36324	Cufflinks	exon	3134	3968	.	+	.	gene_id "XLOC_032053"; transcript_id "TCONS_00102637"; exon_number "1"; oId "CUFF.11287.1"; class_code "u"; tss_id
scaffold36324	Cufflinks	exon	28718	29536	.	+	.	gene_id "XLOC_032058"; transcript_id "TCONS_00102620"; exon_number "1"; oId "CUFF.12750.1"; class_code "u"; tss_id
scaffold36324	Cufflinks	exon	29733	30305	.	+	.	gene_id "XLOC_032059"; transcript_id "TCONS_00102621"; exon_number "1"; oId "CUFF.12751.1"; class_code "u"; tss_id
scaffold36324	Cufflinks	exon	30110	30474	.	+	.	gene_id "XLOC_032059"; transcript_id "TCONS_00102639"; exon_number "1"; oId "CUFF.11294.1"; class_code "u"; tss_id
scaffold36336	Cufflinks	exon	32503	32786	.	+	.	gene_id "XLOC_032065"; transcript_id "TCONS_00102645"; exon_number "1"; oId "CUFF.11468.1"; class_code "u"; tss_id
scaffold36336	Cufflinks	exon	32569	32902	.	+	.	gene_id "XLOC_032065"; transcript_id "TCONS_00102659"; exon_number "1"; oId "CUFF.11913.1"; class_code "u"; tss_id
scaffold36378	Cufflinks	exon	20285	20779	.	-	.	gene_id "XLOC_032077"; transcript_id "TCONS_00102688"; exon_number "2"; oId "CUFF.17245.1"; class_code "u"; tss_id
scaffold36398	Cufflinks	exon	6859	7071	.	+	.	gene_id "XLOC_032098"; transcript_id "TCONS_00102729"; exon_number "1"; oId "CUFF.17249.1"; class_code "u"; tss_id
scaffold36398	Cufflinks	exon	23074	23865	.	+	.	gene_id "XLOC_032099"; transcript_id "TCONS_00102738"; exon_number "1"; oId "CUFF.11626.1"; class_code "u"; tss_id
scaffold364	Cufflinks	exon	401627	402005	.	+	.	gene_id "XLOC_032115"; transcript_id "TCONS_00102843"; exon_number "1"; oId "CUFF.12781.1"; class_code "u"; tss_id
scaffold364	Cufflinks	exon	403093	404127	.	+	.	gene_id "XLOC_032159"; transcript_id "TCONS_00102954"; exon_number "1"; oId "CUFF.17273.1"; class_code "u"; tss_id
scaffold364	Cufflinks	exon	405999	406465	.	+	.	gene_id "XLOC_032160"; transcript_id "TCONS_00102864"; exon_number "1"; oId "CUFF.12783.1"; class_code "u"; tss_id
scaffold364	Cufflinks	exon	699360	699597	.	+	.	gene_id "XLOC_032190"; transcript_id "TCONS_00103085"; exon_number "1"; oId "CUFF.11338.1"; class_code "u"; tss_id
scaffold364	Cufflinks	exon	699428	699908	.	+	.	gene_id "XLOC_032190"; transcript_id "TCONS_00102874"; exon_number "1"; oId "CUFF.12811.1"; class_code "u"; tss_id
scaffold364	Cufflinks	exon	411034	411261	.	+	.	gene_id "XLOC_032161"; transcript_id "TCONS_00102924"; exon_number "1"; oId "CUFF.11493.1"; class_code "u"; tss_id
scaffold364	Cufflinks	exon	411877	412126	.	+	.	gene_id "XLOC_032162"; transcript_id "TCONS_00103021"; exon_number "1"; oId "CUFF.11940.1"; class_code "u"; tss_id
scaffold364	Cufflinks	exon	412050	412290	.	+	.	gene_id "XLOC_032162"; transcript_id "TCONS_00102829"; exon_number "1"; oId "CUFF.11795.1"; class_code "u"; tss_id
scaffold364	Cufflinks	exon	421516	421899	.	+	.	gene_id "XLOC_032165"; transcript_id "TCONS_00102956"; exon_number "1"; oId "CUFF.17275.1"; class_code "u"; tss_id
scaffold364	Cufflinks	exon	375059	375450	.	+	.	gene_id "XLOC_032153"; transcript_id "TCONS_00102859"; exon_number "1"; oId "CUFF.12776.1"; class_code "u"; tss_id
scaffold364	Cufflinks	exon	155464	155687	.	+	.	gene_id "XLOC_032105"; transcript_id "TCONS_00103026"; exon_number "1"; oId "CUFF.12400.1"; class_code "u"; tss_id
scaffold364	Cufflinks	exon	375704	376144	.	+	.	gene_id "XLOC_032154"; transcript_id "TCONS_00102860"; exon_number "1"; oId "CUFF.12777.1"; class_code "u"; tss_id
scaffold364	Cufflinks	exon	512820	513177	.	+	.	gene_id "XLOC_032174"; transcript_id "TCONS_00102832"; exon_number "1"; oId "CUFF.11804.1"; class_code "u"; tss_id
scaffold364	Cufflinks	exon	512988	513353	.	+	.	gene_id "XLOC_032174"; transcript_id "TCONS_00102867"; exon_number "1"; oId "CUFF.12793.1"; class_code "u"; tss_id
scaffold364	Cufflinks	exon	282764	283220	.	+	.	gene_id "XLOC_032149"; transcript_id "TCONS_00102856"; exon_number "1"; oId "CUFF.12772.1"; class_code "u"; tss_id
scaffold364	Cufflinks	exon	385216	385538	.	+	.	gene_id "XLOC_032155"; transcript_id "TCONS_00102951"; exon_number "1"; oId "CUFF.17269.1"; class_code "u"; tss_id
scaffold364	Cufflinks	exon	288940	289665	.	+	.	gene_id "XLOC_032151"; transcript_id "TCONS_00102857"; exon_number "1"; oId "CUFF.12773.1"; class_code "u"; tss_id
scaffold364	Cufflinks	exon	397094	397420	.	+	.	gene_id "XLOC_032156"; transcript_id "TCONS_00102861"; exon_number "1"; oId "CUFF.12778.1"; class_code "u"; tss_id
scaffold364	Cufflinks	exon	397192	397638	.	+	.	gene_id "XLOC_032156"; transcript_id "TCONS_00102952"; exon_number "1"; oId "CUFF.17270.1"; class_code "u"; tss_id
scaffold364	Cufflinks	exon	397970	398300	.	+	.	gene_id "XLOC_032157"; transcript_id "TCONS_00102862"; exon_number "1"; oId "CUFF.12779.1"; class_code "u"; tss_id
scaffold364	Cufflinks	exon	401231	401537	.	+	.	gene_id "XLOC_032115"; transcript_id "TCONS_00102842"; exon_number "1"; oId "CUFF.12780.1"; class_code "u"; tss_id
scaffold36452	Cufflinks	exon	21627	21870	.	+	.	gene_id "XLOC_032216"; transcript_id "TCONS_00103133"; exon_number "1"; oId "CUFF.11655.1"; class_code "u"; tss_id
scaffold36452	Cufflinks	exon	26036	26686	.	+	.	gene_id "XLOC_032217"; transcript_id "TCONS_00103126"; exon_number "1"; oId "CUFF.12824.1"; class_code "u"; tss_id
scaffold36462	Cufflinks	exon	11588	11855	.	+	.	gene_id "XLOC_032220"; transcript_id "TCONS_00103169"; exon_number "1"; oId "CUFF.11658.1"; class_code "u"; tss_id
scaffold365	Cufflinks	exon	25128	26674	.	+	.	gene_id "XLOC_032321"; transcript_id "TCONS_00103578"; exon_number "1"; oId "CUFF.11403.1"; class_code "u"; tss_id
scaffold365	Cufflinks	exon	660690	661122	.	+	.	gene_id "XLOC_032378"; transcript_id "TCONS_00103555"; exon_number "1"; oId "CUFF.17370.1"; class_code "u"; tss_id
scaffold365	Cufflinks	exon	499290	499685	.	+	.	gene_id "XLOC_032359"; transcript_id "TCONS_00103606"; exon_number "1"; oId "CUFF.13763.1"; class_code "u"; tss_id
scaffold365	Cufflinks	exon	296531	296815	.	-	.	gene_id "XLOC_032305"; transcript_id "TCONS_00103615"; exon_number "1"; oId "CUFF.11987.1"; class_code "u"; tss_id
scaffold365	Cufflinks	exon	414549	415002	.	+	.	gene_id "XLOC_032347"; transcript_id "TCONS_00103549"; exon_number "1"; oId "CUFF.17348.1"; class_code "u"; tss_id
scaffold36548	Cufflinks	exon	23473	24014	.	+	.	gene_id "XLOC_032407"; transcript_id "TCONS_00103718"; exon_number "1"; oId "CUFF.17400.1"; class_code "u"; tss_id
scaffold36572	Cufflinks	exon	16333	16637	.	+	.	gene_id "XLOC_032411"; transcript_id "TCONS_00103727"; exon_number "1"; oId "CUFF.11399.1"; class_code "u"; tss_id
scaffold36598	Cufflinks	exon	6078	6477	.	+	.	gene_id "XLOC_032423"; transcript_id "TCONS_00103749"; exon_number "1"; oId "CUFF.17411.1"; class_code "u"; tss_id
scaffold36598	Cufflinks	exon	7178	7613	.	+	.	gene_id "XLOC_032424"; transcript_id "TCONS_00103750"; exon_number "1"; oId "CUFF.17412.1"; class_code "u"; tss_id
scaffold36598	Cufflinks	exon	7837	8132	.	+	.	gene_id "XLOC_032425"; transcript_id "TCONS_00103751"; exon_number "1"; oId "CUFF.17413.1"; class_code "u"; tss_id
scaffold366	Cufflinks	exon	62728	63078	.	+	.	gene_id "XLOC_032442"; transcript_id "TCONS_00103769"; exon_number "1"; oId "CUFF.11902.1"; class_code "u"; tss_id
scaffold366	Cufflinks	exon	143077	143544	.	+	.	gene_id "XLOC_032449"; transcript_id "TCONS_00103779"; exon_number "1"; oId "CUFF.12924.1"; class_code "u"; tss_id
scaffold36624	Cufflinks	exon	7126	7410	.	+	.	gene_id "XLOC_032453"; transcript_id "TCONS_00103817"; exon_number "1"; oId "CUFF.11411.1"; class_code "u"; tss_id
scaffold36640	Cufflinks	exon	9164	9463	.	-	.	gene_id "XLOC_032475"; transcript_id "TCONS_00103901"; exon_number "4"; oId "CUFF.11711.2"; class_code "u"; tss_id
scaffold36672	Cufflinks	exon	36296	36515	.	+	.	gene_id "XLOC_032504"; transcript_id "TCONS_00103968"; exon_number "1"; oId "CUFF.11918.1"; class_code "u"; tss_id
scaffold36716	Cufflinks	exon	20212	20417	.	+	.	gene_id "XLOC_032525"; transcript_id "TCONS_00104022"; exon_number "1"; oId "CUFF.17466.1"; class_code "u"; tss_id
scaffold36730	Cufflinks	exon	147	1228	.	+	.	gene_id "XLOC_032537"; transcript_id "TCONS_00104080"; exon_number "1"; oId "CUFF.17472.1"; class_code "u"; tss_id
scaffold36730	Cufflinks	exon	1283	1905	.	+	.	gene_id "XLOC_032538"; transcript_id "TCONS_00104081"; exon_number "1"; oId "CUFF.17473.1"; class_code "u"; tss_id
scaffold36730	Cufflinks	exon	16883	17363	.	+	.	gene_id "XLOC_032540"; transcript_id "TCONS_00104074"; exon_number "1"; oId "CUFF.12942.1"; class_code "u"; tss_id
scaffold36736	Cufflinks	exon	23839	24709	.	+	.	gene_id "XLOC_032550"; transcript_id "TCONS_00104104"; exon_number "1"; oId "CUFF.17483.1"; class_code "u"; tss_id
scaffold36760	Cufflinks	exon	49	538	.	+	.	gene_id "XLOC_032557"; transcript_id "TCONS_00104126"; exon_number "1"; oId "CUFF.17488.1"; class_code "u"; tss_id
scaffold36768	Cufflinks	exon	27668	27988	.	+	.	gene_id "XLOC_032560"; transcript_id "TCONS_00104129"; exon_number "1"; oId "CUFF.11443.1"; class_code "u"; tss_id
scaffold368	Cufflinks	exon	102319	102565	.	+	.	gene_id "XLOC_032606"; transcript_id "TCONS_00104314"; exon_number "1"; oId "CUFF.12084.1"; class_code "u"; tss_id
scaffold368	Cufflinks	exon	320809	321070	.	+	.	gene_id "XLOC_032585"; transcript_id "TCONS_00104284"; exon_number "1"; oId "CUFF.17506.1"; class_code "u"; tss_id
scaffold368	Cufflinks	exon	325157	325497	.	+	.	gene_id "XLOC_032585"; transcript_id "TCONS_00104310"; exon_number "5"; oId "CUFF.12096.1"; class_code "u"; tss_id
scaffold36812	Cufflinks	exon	16595	16999	.	+	.	gene_id "XLOC_032638"; transcript_id "TCONS_00104375"; exon_number "1"; oId "CUFF.11762.1"; class_code "u"; tss_id
scaffold36858	Cufflinks	exon	34838	35064	.	+	.	gene_id "XLOC_032663"; transcript_id "TCONS_00104419"; exon_number "2"; oId "CUFF.17526.1"; class_code "u"; tss_id
scaffold369	Cufflinks	exon	67148	68997	.	+	.	gene_id "XLOC_032684"; transcript_id "TCONS_00104507"; exon_number "1"; oId "CUFF.17546.1"; class_code "u"; tss_id
scaffold369	Cufflinks	exon	38250	38510	.	+	.	gene_id "XLOC_032709"; transcript_id "TCONS_00104519"; exon_number "1"; oId "CUFF.17539.1"; class_code "u"; tss_id
scaffold369	Cufflinks	exon	38903	39180	.	+	.	gene_id "XLOC_032710"; transcript_id "TCONS_00104490"; exon_number "1"; oId "CUFF.12983.1"; class_code "u"; tss_id
scaffold369	Cufflinks	exon	5974	6402	.	+	.	gene_id "XLOC_032704"; transcript_id "TCONS_00104479"; exon_number "1"; oId "CUFF.11964.1"; class_code "u"; tss_id
scaffold369	Cufflinks	exon	36835	37821	.	+	.	gene_id "XLOC_032707"; transcript_id "TCONS_00104517"; exon_number "1"; oId "CUFF.17537.1"; class_code "u"; tss_id
scaffold369	Cufflinks	exon	37900	38154	.	+	.	gene_id "XLOC_032708"; transcript_id "TCONS_00104518"; exon_number "1"; oId "CUFF.17538.1"; class_code "u"; tss_id
scaffold369	Cufflinks	exon	66183	66698	.	+	.	gene_id "XLOC_032684"; transcript_id "TCONS_00104506"; exon_number "1"; oId "CUFF.17545.1"; class_code "u"; tss_id
scaffold36926	Cufflinks	exon	25551	25798	.	-	.	gene_id "XLOC_032743"; transcript_id "TCONS_00104615"; exon_number "2"; oId "CUFF.17564.1"; class_code "u"; tss_id
scaffold36936	Cufflinks	exon	31891	34560	.	+	.	gene_id "XLOC_032756"; transcript_id "TCONS_00104634"; exon_number "1"; oId "CUFF.17570.1"; class_code "u"; tss_id
scaffold36936	Cufflinks	exon	29927	30813	.	+	.	gene_id "XLOC_032754"; transcript_id "TCONS_00104632"; exon_number "1"; oId "CUFF.17568.1"; class_code "u"; tss_id
scaffold36936	Cufflinks	exon	30464	30907	.	+	.	gene_id "XLOC_032754"; transcript_id "TCONS_00104648"; exon_number "1"; oId "CUFF.12623.1"; class_code "u"; tss_id
scaffold370	Cufflinks	exon	265269	265661	.	+	.	gene_id "XLOC_032886"; transcript_id "TCONS_00105081"; exon_number "1"; oId "CUFF.10358.1"; class_code "u"; tss_id
scaffold370	Cufflinks	exon	265956	266212	.	+	.	gene_id "XLOC_032887"; transcript_id "TCONS_00105082"; exon_number "1"; oId "CUFF.10359.1"; class_code "u"; tss_id
scaffold370	Cufflinks	exon	267203	267499	.	+	.	gene_id "XLOC_032888"; transcript_id "TCONS_00105083"; exon_number "1"; oId "CUFF.10360.1"; class_code "u"; tss_id
scaffold370	Cufflinks	exon	280689	280891	.	-	.	gene_id "XLOC_032837"; transcript_id "TCONS_00104996"; exon_number "1"; oId "CUFF.11820.1"; class_code "u"; tss_id
scaffold370	Cufflinks	exon	40266	40563	.	+	.	gene_id "XLOC_032861"; transcript_id "TCONS_00104916"; exon_number "1"; oId "CUFF.11678.1"; class_code "u"; tss_id
scaffold370	Cufflinks	exon	40981	41722	.	+	.	gene_id "XLOC_032862"; transcript_id "TCONS_00104951"; exon_number "1"; oId "CUFF.17595.1"; class_code "u"; tss_id
scaffold370	Cufflinks	exon	42186	42612	.	+	.	gene_id "XLOC_032863"; transcript_id "TCONS_00104852"; exon_number "1"; oId "CUFF.13010.1"; class_code "u"; tss_id
scaffold370	Cufflinks	exon	44166	44510	.	+	.	gene_id "XLOC_032865"; transcript_id "TCONS_00104919"; exon_number "1"; oId "CUFF.11683.1"; class_code "u"; tss_id
scaffold370	Cufflinks	exon	715509	715864	.	+	.	gene_id "XLOC_032914"; transcript_id "TCONS_00104966"; exon_number "1"; oId "CUFF.17644.1"; class_code "u"; tss_id
scaffold370	Cufflinks	exon	236426	237102	.	+	.	gene_id "XLOC_032883"; transcript_id "TCONS_00104959"; exon_number "1"; oId "CUFF.17617.1"; class_code "u"; tss_id
scaffold370	Cufflinks	exon	925971	926363	.	+	.	gene_id "XLOC_032931"; transcript_id "TCONS_00104982"; exon_number "1"; oId "CUFF.17667.1"; class_code "u"; tss_id
scaffold370	Cufflinks	exon	749553	749782	.	+	.	gene_id "XLOC_032919"; transcript_id "TCONS_00104970"; exon_number "1"; oId "CUFF.17651.1"; class_code "u"; tss_id
scaffold370	Cufflinks	exon	750408	750710	.	+	.	gene_id "XLOC_032920"; transcript_id "TCONS_00104971"; exon_number "1"; oId "CUFF.17652.1"; class_code "u"; tss_id
scaffold370	Cufflinks	exon	762135	762412	.	+	.	gene_id "XLOC_032922"; transcript_id "TCONS_00104973"; exon_number "1"; oId "CUFF.17654.1"; class_code "u"; tss_id
scaffold370	Cufflinks	exon	776225	776644	.	+	.	gene_id "XLOC_032923"; transcript_id "TCONS_00104974"; exon_number "1"; oId "CUFF.17655.1"; class_code "u"; tss_id
scaffold370	Cufflinks	exon	778670	778998	.	+	.	gene_id "XLOC_032924"; transcript_id "TCONS_00104975"; exon_number "1"; oId "CUFF.17656.1"; class_code "u"; tss_id
scaffold37064	Cufflinks	exon	30121	30454	.	+	.	gene_id "XLOC_032977"; transcript_id "TCONS_00105202"; exon_number "1"; oId "CUFF.13070.1"; class_code "u"; tss_id
scaffold37064	Cufflinks	exon	30341	30780	.	+	.	gene_id "XLOC_032977"; transcript_id "TCONS_00105213"; exon_number "1"; oId "CUFF.12180.1"; class_code "u"; tss_id
scaffold37064	Cufflinks	exon	33004	33510	.	+	.	gene_id "XLOC_032979"; transcript_id "TCONS_00105204"; exon_number "1"; oId "CUFF.13072.1"; class_code "u"; tss_id
scaffold37064	Cufflinks	exon	33563	33778	.	+	.	gene_id "XLOC_032980"; transcript_id "TCONS_00105205"; exon_number "1"; oId "CUFF.13073.1"; class_code "u"; tss_id
scaffold37064	Cufflinks	exon	33990	34266	.	+	.	gene_id "XLOC_032981"; transcript_id "TCONS_00105206"; exon_number "1"; oId "CUFF.13074.1"; class_code "u"; tss_id
scaffold37064	Cufflinks	exon	34348	34794	.	+	.	gene_id "XLOC_032982"; transcript_id "TCONS_00105207"; exon_number "1"; oId "CUFF.13075.1"; class_code "u"; tss_id
scaffold37064	Cufflinks	exon	35160	35536	.	+	.	gene_id "XLOC_032983"; transcript_id "TCONS_00105208"; exon_number "1"; oId "CUFF.13076.1"; class_code "u"; tss_id
scaffold37064	Cufflinks	exon	36385	36939	.	+	.	gene_id "XLOC_032985"; transcript_id "TCONS_00105210"; exon_number "1"; oId "CUFF.13078.1"; class_code "u"; tss_id
scaffold371	Cufflinks	exon	23515	23737	.	+	.	gene_id "XLOC_033009"; transcript_id "TCONS_00105278"; exon_number "1"; oId "CUFF.17706.1"; class_code "u"; tss_id
scaffold37128	Cufflinks	exon	11	1058	.	+	.	gene_id "XLOC_033022"; transcript_id "TCONS_00105314"; exon_number "1"; oId "CUFF.17713.1"; class_code "u"; tss_id
scaffold37148	Cufflinks	exon	491	765	.	-	.	gene_id "XLOC_033032"; transcript_id "TCONS_00105337"; exon_number "1"; oId "CUFF.17718.1"; class_code "u"; tss_id
scaffold37186	Cufflinks	exon	31035	31254	.	+	.	gene_id "XLOC_033046"; transcript_id "TCONS_00105360"; exon_number "1"; oId "CUFF.17727.1"; class_code "u"; tss_id
scaffold372	Cufflinks	exon	89842	90309	.	+	.	gene_id "XLOC_033072"; transcript_id "TCONS_00105407"; exon_number "1"; oId "CUFF.13094.1"; class_code "u"; tss_id
scaffold37358	Cufflinks	exon	2201	2576	.	+	.	gene_id "XLOC_033109"; transcript_id "TCONS_00105552"; exon_number "1"; oId "CUFF.17757.1"; class_code "u"; tss_id
scaffold374	Cufflinks	exon	348981	349237	.	+	.	gene_id "XLOC_033129"; transcript_id "TCONS_00105632"; exon_number "2"; oId "CUFF.17775.1"; class_code "u"; tss_id
scaffold374	Cufflinks	exon	429541	429769	.	+	.	gene_id "XLOC_033152"; transcript_id "TCONS_00105642"; exon_number "1"; oId "CUFF.17778.1"; class_code "u"; tss_id
scaffold374	Cufflinks	exon	128205	128717	.	+	.	gene_id "XLOC_033145"; transcript_id "TCONS_00105637"; exon_number "1"; oId "CUFF.17769.1"; class_code "u"; tss_id
scaffold37424	Cufflinks	exon	26530	26991	.	+	.	gene_id "XLOC_033169"; transcript_id "TCONS_00105685"; exon_number "1"; oId "CUFF.13129.1"; class_code "u"; tss_id
scaffold37436	Cufflinks	exon	35558	35778	.	+	.	gene_id "XLOC_033188"; transcript_id "TCONS_00105735"; exon_number "2"; oId "CUFF.17803.1"; class_code "u"; tss_id
scaffold37436	Cufflinks	exon	39105	40749	.	+	.	gene_id "XLOC_033195"; transcript_id "TCONS_00105741"; exon_number "1"; oId "CUFF.17805.1"; class_code "u"; tss_id
scaffold37436	Cufflinks	exon	41128	41440	.	+	.	gene_id "XLOC_033196"; transcript_id "TCONS_00105742"; exon_number "1"; oId "CUFF.17806.1"; class_code "u"; tss_id
scaffold37436	Cufflinks	exon	41563	41826	.	+	.	gene_id "XLOC_033197"; transcript_id "TCONS_00105743"; exon_number "1"; oId "CUFF.17807.1"; class_code "u"; tss_id
scaffold37488	Cufflinks	exon	1694	2285	.	-	.	gene_id "XLOC_033210"; transcript_id "TCONS_00105802"; exon_number "1"; oId "CUFF.11651.1"; class_code "u"; tss_id
scaffold37488	Cufflinks	exon	4624	4870	.	-	.	gene_id "XLOC_033210"; transcript_id "TCONS_00105802"; exon_number "3"; oId "CUFF.11651.1"; class_code "u"; tss_id
scaffold37500	Cufflinks	exon	41419	41675	.	+	.	gene_id "XLOC_033225"; transcript_id "TCONS_00105820"; exon_number "1"; oId "CUFF.14096.1"; class_code "u"; tss_id
scaffold37512	Cufflinks	exon	32538	32992	.	+	.	gene_id "XLOC_033235"; transcript_id "TCONS_00105837"; exon_number "1"; oId "CUFF.11654.1"; class_code "u"; tss_id
scaffold37512	Cufflinks	exon	37470	37816	.	+	.	gene_id "XLOC_033236"; transcript_id "TCONS_00105828"; exon_number "1"; oId "CUFF.13146.1"; class_code "u"; tss_id
scaffold37512	Cufflinks	exon	39013	39341	.	+	.	gene_id "XLOC_033237"; transcript_id "TCONS_00105840"; exon_number "1"; oId "CUFF.12239.1"; class_code "u"; tss_id
scaffold37532	Cufflinks	exon	19377	19865	.	+	.	gene_id "XLOC_033252"; transcript_id "TCONS_00105867"; exon_number "1"; oId "CUFF.11662.1"; class_code "u"; tss_id
scaffold37540	Cufflinks	exon	43758	44820	.	+	.	gene_id "XLOC_033257"; transcript_id "TCONS_00105893"; exon_number "1"; oId "CUFF.12250.1"; class_code "u"; tss_id
scaffold376	Cufflinks	exon	151724	151997	.	+	.	gene_id "XLOC_033329"; transcript_id "TCONS_00106045"; exon_number "1"; oId "CUFF.13181.1"; class_code "u"; tss_id
scaffold376	Cufflinks	exon	248533	248752	.	+	.	gene_id "XLOC_033343"; transcript_id "TCONS_00106049"; exon_number "1"; oId "CUFF.13188.1"; class_code "u"; tss_id
scaffold376	Cufflinks	exon	505950	506171	.	+	.	gene_id "XLOC_033360"; transcript_id "TCONS_00106229"; exon_number "1"; oId "CUFF.12284.1"; class_code "u"; tss_id
scaffold376	Cufflinks	exon	164388	165434	.	+	.	gene_id "XLOC_033330"; transcript_id "TCONS_00106046"; exon_number "1"; oId "CUFF.13184.1"; class_code "u"; tss_id
scaffold376	Cufflinks	exon	581704	582066	.	+	.	gene_id "XLOC_033364"; transcript_id "TCONS_00106276"; exon_number "1"; oId "CUFF.11657.1"; class_code "u"; tss_id
scaffold376	Cufflinks	exon	132951	133158	.	+	.	gene_id "XLOC_033325"; transcript_id "TCONS_00106042"; exon_number "1"; oId "CUFF.13171.1"; class_code "u"; tss_id
scaffold376	Cufflinks	exon	133209	133535	.	+	.	gene_id "XLOC_033326"; transcript_id "TCONS_00106043"; exon_number "1"; oId "CUFF.13172.1"; class_code "u"; tss_id
scaffold376	Cufflinks	exon	142181	142588	.	+	.	gene_id "XLOC_033327"; transcript_id "TCONS_00106044"; exon_number "1"; oId "CUFF.13176.1"; class_code "u"; tss_id
scaffold37672	Cufflinks	exon	42777	43020	.	+	.	gene_id "XLOC_033382"; transcript_id "TCONS_00106323"; exon_number "2"; oId "CUFF.11975.1"; class_code "u"; tss_id
scaffold37672	Cufflinks	exon	10803	11404	.	+	.	gene_id "XLOC_033387"; transcript_id "TCONS_00106319"; exon_number "1"; oId "CUFF.17905.1"; class_code "u"; tss_id
scaffold37672	Cufflinks	exon	14657	15113	.	+	.	gene_id "XLOC_033388"; transcript_id "TCONS_00106306"; exon_number "1"; oId "CUFF.12128.1"; class_code "u"; tss_id
scaffold37680	Cufflinks	exon	46553	46892	.	+	.	gene_id "XLOC_033406"; transcript_id "TCONS_00106373"; exon_number "1"; oId "CUFF.13213.1"; class_code "u"; tss_id
scaffold37680	Cufflinks	exon	46647	46958	.	+	.	gene_id "XLOC_033406"; transcript_id "TCONS_00106383"; exon_number "1"; oId "CUFF.11721.1"; class_code "u"; tss_id
scaffold37680	Cufflinks	exon	33194	33761	.	+	.	gene_id "XLOC_033403"; transcript_id "TCONS_00106380"; exon_number "1"; oId "CUFF.17915.1"; class_code "u"; tss_id
scaffold377	Cufflinks	exon	279233	279673	.	+	.	gene_id "XLOC_033447"; transcript_id "TCONS_00106520"; exon_number "1"; oId "CUFF.17931.1"; class_code "u"; tss_id
scaffold37732	Cufflinks	exon	10053	10446	.	+	.	gene_id "XLOC_033470"; transcript_id "TCONS_00106606"; exon_number "1"; oId "CUFF.17951.1"; class_code "u"; tss_id
scaffold37732	Cufflinks	exon	21258	21678	.	+	.	gene_id "XLOC_033472"; transcript_id "TCONS_00106608"; exon_number "1"; oId "CUFF.17953.1"; class_code "u"; tss_id
scaffold37746	Cufflinks	exon	7154	7743	.	+	.	gene_id "XLOC_033493"; transcript_id "TCONS_00106683"; exon_number "1"; oId "CUFF.14211.1"; class_code "u"; tss_id
scaffold37746	Cufflinks	exon	7594	7848	.	+	.	gene_id "XLOC_033493"; transcript_id "TCONS_00106672"; exon_number "1"; oId "CUFF.17968.1"; class_code "u"; tss_id
scaffold37746	Cufflinks	exon	20296	20919	.	+	.	gene_id "XLOC_033494"; transcript_id "TCONS_00106686"; exon_number "1"; oId "CUFF.10530.1"; class_code "u"; tss_id
scaffold37772	Cufflinks	exon	165	487	.	+	.	gene_id "XLOC_033510"; transcript_id "TCONS_00106707"; exon_number "1"; oId "CUFF.13244.1"; class_code "u"; tss_id
scaffold37772	Cufflinks	exon	41833	42193	.	+	.	gene_id "XLOC_033515"; transcript_id "TCONS_00106721"; exon_number "1"; oId "CUFF.11764.1"; class_code "u"; tss_id
scaffold37772	Cufflinks	exon	41957	42308	.	+	.	gene_id "XLOC_033515"; transcript_id "TCONS_00106711"; exon_number "1"; oId "CUFF.13250.1"; class_code "u"; tss_id
scaffold37772	Cufflinks	exon	45961	46176	.	+	.	gene_id "XLOC_033516"; transcript_id "TCONS_00106712"; exon_number "1"; oId "CUFF.13251.1"; class_code "u"; tss_id
scaffold37772	Cufflinks	exon	47360	47632	.	+	.	gene_id "XLOC_033517"; transcript_id "TCONS_00106713"; exon_number "1"; oId "CUFF.13252.1"; class_code "u"; tss_id
scaffold378	Cufflinks	exon	245545	245746	.	-	.	gene_id "XLOC_033548"; transcript_id "TCONS_00106838"; exon_number "2"; oId "CUFF.13277.1"; class_code "u"; tss_id
scaffold378	Cufflinks	exon	141788	141988	.	+	.	gene_id "XLOC_033577"; transcript_id "TCONS_00106948"; exon_number "1"; oId "CUFF.11772.1"; class_code "u"; tss_id
scaffold37838	Cufflinks	exon	815	1453	.	+	.	gene_id "XLOC_033608"; transcript_id "TCONS_00107046"; exon_number "1"; oId "CUFF.10561.1"; class_code "u"; tss_id
scaffold37838	Cufflinks	exon	22508	22914	.	+	.	gene_id "XLOC_033609"; transcript_id "TCONS_00107043"; exon_number "1"; oId "CUFF.13296.1"; class_code "u"; tss_id
scaffold37838	Cufflinks	exon	23111	23622	.	+	.	gene_id "XLOC_033610"; transcript_id "TCONS_00107044"; exon_number "1"; oId "CUFF.13297.1"; class_code "u"; tss_id
scaffold37838	Cufflinks	exon	23689	24148	.	+	.	gene_id "XLOC_033611"; transcript_id "TCONS_00107045"; exon_number "1"; oId "CUFF.13298.1"; class_code "u"; tss_id
scaffold37874	Cufflinks	exon	411	691	.	+	.	gene_id "XLOC_033624"; transcript_id "TCONS_00107088"; exon_number "1"; oId "CUFF.12929.1"; class_code "u"; tss_id
scaffold37906	Cufflinks	exon	13425	13870	.	+	.	gene_id "XLOC_033652"; transcript_id "TCONS_00107151"; exon_number "1"; oId "CUFF.18043.1"; class_code "u"; tss_id
scaffold37944	Cufflinks	exon	28164	28512	.	+	.	gene_id "XLOC_033668"; transcript_id "TCONS_00107186"; exon_number "1"; oId "CUFF.13320.1"; class_code "u"; tss_id
scaffold37944	Cufflinks	exon	28598	28869	.	+	.	gene_id "XLOC_033669"; transcript_id "TCONS_00107187"; exon_number "1"; oId "CUFF.13321.1"; class_code "u"; tss_id
scaffold37944	Cufflinks	exon	30134	30452	.	+	.	gene_id "XLOC_033671"; transcript_id "TCONS_00107189"; exon_number "1"; oId "CUFF.13323.1"; class_code "u"; tss_id
scaffold37944	Cufflinks	exon	41038	41258	.	+	.	gene_id "XLOC_033675"; transcript_id "TCONS_00107166"; exon_number "1"; oId "CUFF.12232.1"; class_code "u"; tss_id
scaffold37944	Cufflinks	exon	41351	41715	.	+	.	gene_id "XLOC_033676"; transcript_id "TCONS_00107199"; exon_number "1"; oId "CUFF.11941.1"; class_code "u"; tss_id
scaffold37944	Cufflinks	exon	42102	42670	.	+	.	gene_id "XLOC_033678"; transcript_id "TCONS_00107200"; exon_number "1"; oId "CUFF.11943.1"; class_code "u"; tss_id
scaffold37944	Cufflinks	exon	14526	14745	.	+	.	gene_id "XLOC_033661"; transcript_id "TCONS_00107180"; exon_number "1"; oId "CUFF.13313.1"; class_code "u"; tss_id
scaffold37944	Cufflinks	exon	44834	45060	.	+	.	gene_id "XLOC_033683"; transcript_id "TCONS_00107175"; exon_number "1"; oId "CUFF.12241.1"; class_code "u"; tss_id
scaffold37944	Cufflinks	exon	20720	21215	.	+	.	gene_id "XLOC_033665"; transcript_id "TCONS_00107183"; exon_number "1"; oId "CUFF.13317.1"; class_code "u"; tss_id
scaffold37944	Cufflinks	exon	21284	21715	.	+	.	gene_id "XLOC_033666"; transcript_id "TCONS_00107184"; exon_number "1"; oId "CUFF.13318.1"; class_code "u"; tss_id
scaffold38002	Cufflinks	exon	38765	39268	.	+	.	gene_id "XLOC_033708"; transcript_id "TCONS_00107298"; exon_number "1"; oId "CUFF.12083.1"; class_code "u"; tss_id
scaffold38002	Cufflinks	exon	39003	39486	.	+	.	gene_id "XLOC_033708"; transcript_id "TCONS_00107296"; exon_number "1"; oId "CUFF.18054.1"; class_code "u"; tss_id
scaffold38024	Cufflinks	exon	9939	10322	.	+	.	gene_id "XLOC_033733"; transcript_id "TCONS_00107343"; exon_number "1"; oId "CUFF.12255.1"; class_code "u"; tss_id
scaffold38026	Cufflinks	exon	2086	2339	.	+	.	gene_id "XLOC_033736"; transcript_id "TCONS_00107355"; exon_number "1"; oId "CUFF.18063.1"; class_code "u"; tss_id
scaffold38048	Cufflinks	exon	46945	47190	.	+	.	gene_id "XLOC_033758"; transcript_id "TCONS_00107428"; exon_number "1"; oId "CUFF.18075.1"; class_code "u"; tss_id
scaffold381	Cufflinks	exon	297078	297472	.	+	.	gene_id "XLOC_033817"; transcript_id "TCONS_00107565"; exon_number "1"; oId "CUFF.18103.1"; class_code "u"; tss_id
scaffold381	Cufflinks	exon	408573	408872	.	+	.	gene_id "XLOC_033791"; transcript_id "TCONS_00107551"; exon_number "1"; oId "CUFF.18106.1"; class_code "u"; tss_id
scaffold381	Cufflinks	exon	7776	8058	.	+	.	gene_id "XLOC_033802"; transcript_id "TCONS_00107557"; exon_number "1"; oId "CUFF.18087.1"; class_code "u"; tss_id
scaffold38152	Cufflinks	exon	13830	14884	.	+	.	gene_id "XLOC_033853"; transcript_id "TCONS_00107645"; exon_number "1"; oId "CUFF.10613.1"; class_code "u"; tss_id
scaffold38152	Cufflinks	exon	15114	15332	.	+	.	gene_id "XLOC_033854"; transcript_id "TCONS_00107646"; exon_number "1"; oId "CUFF.10614.1"; class_code "u"; tss_id
scaffold38152	Cufflinks	exon	15761	16155	.	+	.	gene_id "XLOC_033855"; transcript_id "TCONS_00107642"; exon_number "1"; oId "CUFF.18124.1"; class_code "u"; tss_id
scaffold38152	Cufflinks	exon	16413	16862	.	+	.	gene_id "XLOC_033849"; transcript_id "TCONS_00107639"; exon_number "1"; oId "CUFF.18125.1"; class_code "u"; tss_id
scaffold38184	Cufflinks	exon	50915	51477	.	+	.	gene_id "XLOC_033884"; transcript_id "TCONS_00107720"; exon_number "1"; oId "CUFF.13380.1"; class_code "u"; tss_id
scaffold38190	Cufflinks	exon	24915	25185	.	+	.	gene_id "XLOC_033901"; transcript_id "TCONS_00107871"; exon_number "1"; oId "CUFF.10638.1"; class_code "u"; tss_id
scaffold38190	Cufflinks	exon	12034	13841	.	+	.	gene_id "XLOC_033897"; transcript_id "TCONS_00107880"; exon_number "1"; oId "CUFF.11826.1"; class_code "u"; tss_id
scaffold38190	Cufflinks	exon	18339	18847	.	+	.	gene_id "XLOC_033898"; transcript_id "TCONS_00107840"; exon_number "1"; oId "CUFF.18155.1"; class_code "u"; tss_id
scaffold38190	Cufflinks	exon	18961	19457	.	+	.	gene_id "XLOC_033898"; transcript_id "TCONS_00107841"; exon_number "1"; oId "CUFF.18156.1"; class_code "u"; tss_id
scaffold38190	Cufflinks	exon	21463	22010	.	+	.	gene_id "XLOC_033899"; transcript_id "TCONS_00107842"; exon_number "1"; oId "CUFF.18157.1"; class_code "u"; tss_id
scaffold38190	Cufflinks	exon	22115	22724	.	+	.	gene_id "XLOC_033900"; transcript_id "TCONS_00107818"; exon_number "1"; oId "CUFF.13391.1"; class_code "u"; tss_id
scaffold38194	Cufflinks	exon	30620	30855	.	+	.	gene_id "XLOC_033907"; transcript_id "TCONS_00107886"; exon_number "1"; oId "CUFF.18165.1"; class_code "u"; tss_id
scaffold38196	Cufflinks	exon	329	659	.	+	.	gene_id "XLOC_033913"; transcript_id "TCONS_00107896"; exon_number "1"; oId "CUFF.18166.1"; class_code "u"; tss_id
scaffold38196	Cufflinks	exon	2313	2611	.	+	.	gene_id "XLOC_033916"; transcript_id "TCONS_00107899"; exon_number "1"; oId "CUFF.18169.1"; class_code "u"; tss_id
scaffold38196	Cufflinks	exon	45584	47157	.	+	.	gene_id "XLOC_033919"; transcript_id "TCONS_00107902"; exon_number "1"; oId "CUFF.18175.1"; class_code "u"; tss_id
scaffold382	Cufflinks	exon	22692	23042	.	+	.	gene_id "XLOC_033923"; transcript_id "TCONS_00107917"; exon_number "1"; oId "CUFF.13397.1"; class_code "u"; tss_id
scaffold382	Cufflinks	exon	25257	25645	.	+	.	gene_id "XLOC_033924"; transcript_id "TCONS_00107924"; exon_number "1"; oId "CUFF.11886.1"; class_code "u"; tss_id
scaffold38210	Cufflinks	exon	50791	51150	.	+	.	gene_id "XLOC_033929"; transcript_id "TCONS_00107933"; exon_number "1"; oId "CUFF.18181.1"; class_code "u"; tss_id
scaffold38222	Cufflinks	exon	38899	39262	.	+	.	gene_id "XLOC_033949"; transcript_id "TCONS_00107989"; exon_number "1"; oId "CUFF.14372.1"; class_code "u"; tss_id
scaffold38264	Cufflinks	exon	17264	17479	.	+	.	gene_id "XLOC_033956"; transcript_id "TCONS_00108021"; exon_number "1"; oId "CUFF.13408.1"; class_code "u"; tss_id
scaffold38264	Cufflinks	exon	19494	19739	.	+	.	gene_id "XLOC_033957"; transcript_id "TCONS_00108022"; exon_number "1"; oId "CUFF.13409.1"; class_code "u"; tss_id
scaffold38276	Cufflinks	exon	41126	43124	.	+	.	gene_id "XLOC_033979"; transcript_id "TCONS_00108125"; exon_number "1"; oId "CUFF.11862.1"; class_code "u"; tss_id
scaffold38292	Cufflinks	exon	40619	40905	.	+	.	gene_id "XLOC_033994"; transcript_id "TCONS_00108195"; exon_number "1"; oId "CUFF.13432.1"; class_code "u"; tss_id
scaffold383	Cufflinks	exon	442112	442605	.	+	.	gene_id "XLOC_034065"; transcript_id "TCONS_00108589"; exon_number "1"; oId "CUFF.12558.1"; class_code "u"; tss_id
scaffold383	Cufflinks	exon	275951	276163	.	+	.	gene_id "XLOC_034010"; transcript_id "TCONS_00108556"; exon_number "1"; oId "CUFF.14409.1"; class_code "u"; tss_id
scaffold383	Cufflinks	exon	208595	208870	.	+	.	gene_id "XLOC_034006"; transcript_id "TCONS_00108468"; exon_number "1"; oId "CUFF.18248.1"; class_code "u"; tss_id
scaffold383	Cufflinks	exon	89405	90075	.	+	.	gene_id "XLOC_034041"; transcript_id "TCONS_00108491"; exon_number "1"; oId "CUFF.18229.1"; class_code "u"; tss_id
scaffold383	Cufflinks	exon	79075	79407	.	+	.	gene_id "XLOC_034038"; transcript_id "TCONS_00108489"; exon_number "1"; oId "CUFF.18226.1"; class_code "u"; tss_id
scaffold383	Cufflinks	exon	42618	42827	.	+	.	gene_id "XLOC_033999"; transcript_id "TCONS_00108463"; exon_number "2"; oId "CUFF.18225.1"; class_code "u"; tss_id
scaffold383	Cufflinks	exon	696298	696704	.	+	.	gene_id "XLOC_034078"; transcript_id "TCONS_00108514"; exon_number "1"; oId "CUFF.18282.1"; class_code "u"; tss_id
scaffold383	Cufflinks	exon	331214	332692	.	+	.	gene_id "XLOC_034012"; transcript_id "TCONS_00108473"; exon_number "1"; oId "CUFF.18260.1"; class_code "u"; tss_id
scaffold383	Cufflinks	exon	656372	656618	.	+	.	gene_id "XLOC_034022"; transcript_id "TCONS_00108311"; exon_number "1"; oId "CUFF.12405.1"; class_code "u"; tss_id
scaffold383	Cufflinks	exon	532013	532348	.	+	.	gene_id "XLOC_034070"; transcript_id "TCONS_00108511"; exon_number "1"; oId "CUFF.18274.1"; class_code "u"; tss_id
scaffold383	Cufflinks	exon	532404	532853	.	+	.	gene_id "XLOC_034071"; transcript_id "TCONS_00108512"; exon_number "1"; oId "CUFF.18275.1"; class_code "u"; tss_id
scaffold383	Cufflinks	exon	532905	533332	.	+	.	gene_id "XLOC_034072"; transcript_id "TCONS_00108513"; exon_number "1"; oId "CUFF.18276.1"; class_code "u"; tss_id
scaffold383	Cufflinks	exon	796629	796961	.	+	.	gene_id "XLOC_034085"; transcript_id "TCONS_00108519"; exon_number "1"; oId "CUFF.18287.1"; class_code "u"; tss_id
scaffold38306	Cufflinks	exon	24256	24635	.	+	.	gene_id "XLOC_034094"; transcript_id "TCONS_00108664"; exon_number "1"; oId "CUFF.13482.1"; class_code "u"; tss_id
scaffold38360	Cufflinks	exon	34688	34916	.	+	.	gene_id "XLOC_034118"; transcript_id "TCONS_00108753"; exon_number "1"; oId "CUFF.12422.1"; class_code "u"; tss_id
scaffold38370	Cufflinks	exon	2925	3505	.	+	.	gene_id "XLOC_034141"; transcript_id "TCONS_00108800"; exon_number "1"; oId "CUFF.18309.1"; class_code "u"; tss_id
scaffold38374	Cufflinks	exon	26119	26413	.	+	.	gene_id "XLOC_034151"; transcript_id "TCONS_00108843"; exon_number "1"; oId "CUFF.13502.1"; class_code "u"; tss_id
scaffold38376	Cufflinks	exon	12715	13487	.	+	.	gene_id "XLOC_034156"; transcript_id "TCONS_00108853"; exon_number "1"; oId "CUFF.18318.1"; class_code "u"; tss_id
scaffold38376	Cufflinks	exon	13599	13944	.	+	.	gene_id "XLOC_034157"; transcript_id "TCONS_00108854"; exon_number "1"; oId "CUFF.18319.1"; class_code "u"; tss_id
scaffold38382	Cufflinks	exon	4842	5136	.	+	.	gene_id "XLOC_034163"; transcript_id "TCONS_00108876"; exon_number "1"; oId "CUFF.11985.1"; class_code "u"; tss_id
scaffold38400	Cufflinks	exon	50096	50332	.	+	.	gene_id "XLOC_034174"; transcript_id "TCONS_00108886"; exon_number "1"; oId "CUFF.18334.1"; class_code "u"; tss_id
scaffold38458	Cufflinks	exon	20417	20763	.	+	.	gene_id "XLOC_034196"; transcript_id "TCONS_00108951"; exon_number "1"; oId "CUFF.18340.1"; class_code "u"; tss_id
scaffold38464	Cufflinks	exon	12883	13093	.	+	.	gene_id "XLOC_034204"; transcript_id "TCONS_00108971"; exon_number "1"; oId "CUFF.14472.1"; class_code "u"; tss_id
scaffold38492	Cufflinks	exon	47919	48333	.	+	.	gene_id "XLOC_034229"; transcript_id "TCONS_00109028"; exon_number "1"; oId "CUFF.13523.1"; class_code "u"; tss_id
scaffold385	Cufflinks	exon	148413	148688	.	+	.	gene_id "XLOC_034244"; transcript_id "TCONS_00109086"; exon_number "1"; oId "CUFF.11962.1"; class_code "u"; tss_id
scaffold385	Cufflinks	exon	148905	149667	.	+	.	gene_id "XLOC_034244"; transcript_id "TCONS_00109082"; exon_number "1"; oId "CUFF.12012.1"; class_code "u"; tss_id
scaffold385	Cufflinks	exon	149461	149852	.	+	.	gene_id "XLOC_034244"; transcript_id "TCONS_00109086"; exon_number "2"; oId "CUFF.11962.1"; class_code "u"; tss_id
scaffold385	Cufflinks	exon	266616	267007	.	+	.	gene_id "XLOC_034251"; transcript_id "TCONS_00109083"; exon_number "1"; oId "CUFF.10756.1"; class_code "u"; tss_id
scaffold38524	Cufflinks	exon	27729	27991	.	+	.	gene_id "XLOC_034272"; transcript_id "TCONS_00109125"; exon_number "1"; oId "CUFF.12463.1"; class_code "u"; tss_id
scaffold38524	Cufflinks	exon	27900	28605	.	+	.	gene_id "XLOC_034272"; transcript_id "TCONS_00109132"; exon_number "1"; oId "CUFF.13532.1"; class_code "u"; tss_id
scaffold38558	Cufflinks	exon	1005	1274	.	+	.	gene_id "XLOC_034296"; transcript_id "TCONS_00109190"; exon_number "1"; oId "CUFF.18396.1"; class_code "u"; tss_id
scaffold38568	Cufflinks	exon	22753	22977	.	+	.	gene_id "XLOC_034306"; transcript_id "TCONS_00109209"; exon_number "1"; oId "CUFF.12473.1"; class_code "u"; tss_id
scaffold38596	Cufflinks	exon	18030	18532	.	+	.	gene_id "XLOC_034316"; transcript_id "TCONS_00109253"; exon_number "1"; oId "CUFF.18406.1"; class_code "u"; tss_id
scaffold38626	Cufflinks	exon	36291	36526	.	+	.	gene_id "XLOC_034357"; transcript_id "TCONS_00109408"; exon_number "1"; oId "CUFF.14529.1"; class_code "u"; tss_id
scaffold38638	Cufflinks	exon	27985	28419	.	+	.	gene_id "XLOC_034365"; transcript_id "TCONS_00109414"; exon_number "1"; oId "CUFF.18443.1"; class_code "u"; tss_id
scaffold38638	Cufflinks	exon	28784	29063	.	+	.	gene_id "XLOC_034366"; transcript_id "TCONS_00109415"; exon_number "1"; oId "CUFF.18444.1"; class_code "u"; tss_id
scaffold38638	Cufflinks	exon	29133	29454	.	+	.	gene_id "XLOC_034367"; transcript_id "TCONS_00109416"; exon_number "1"; oId "CUFF.18445.1"; class_code "u"; tss_id
scaffold38650	Cufflinks	exon	490	793	.	+	.	gene_id "XLOC_034372"; transcript_id "TCONS_00109424"; exon_number "1"; oId "CUFF.13566.1"; class_code "u"; tss_id
scaffold38650	Cufflinks	exon	37815	38201	.	+	.	gene_id "XLOC_034373"; transcript_id "TCONS_00109425"; exon_number "1"; oId "CUFF.13568.1"; class_code "u"; tss_id
scaffold38650	Cufflinks	exon	39322	39603	.	+	.	gene_id "XLOC_034374"; transcript_id "TCONS_00109432"; exon_number "1"; oId "CUFF.12056.1"; class_code "u"; tss_id
scaffold38650	Cufflinks	exon	40097	40497	.	+	.	gene_id "XLOC_034375"; transcript_id "TCONS_00109433"; exon_number "1"; oId "CUFF.12057.1"; class_code "u"; tss_id
scaffold38650	Cufflinks	exon	40339	40542	.	+	.	gene_id "XLOC_034375"; transcript_id "TCONS_00109428"; exon_number "1"; oId "CUFF.13571.1"; class_code "u"; tss_id
scaffold38650	Cufflinks	exon	40948	41518	.	+	.	gene_id "XLOC_034376"; transcript_id "TCONS_00109430"; exon_number "1"; oId "CUFF.18448.1"; class_code "u"; tss_id
scaffold38654	Cufflinks	exon	5548	5869	.	+	.	gene_id "XLOC_034380"; transcript_id "TCONS_00109447"; exon_number "1"; oId "CUFF.12312.1"; class_code "u"; tss_id
scaffold38654	Cufflinks	exon	35029	35254	.	+	.	gene_id "XLOC_034381"; transcript_id "TCONS_00109446"; exon_number "1"; oId "CUFF.12652.1"; class_code "u"; tss_id
scaffold38750	Cufflinks	exon	55648	56025	.	+	.	gene_id "XLOC_034442"; transcript_id "TCONS_00109608"; exon_number "1"; oId "CUFF.13595.1"; class_code "u"; tss_id
scaffold38750	Cufflinks	exon	58011	58300	.	-	.	gene_id "XLOC_034441"; transcript_id "TCONS_00109605"; exon_number "1"; oId "CUFF.12524.1"; class_code "u"; tss_id
scaffold38750	Cufflinks	exon	59328	59648	.	+	.	gene_id "XLOC_034444"; transcript_id "TCONS_00109613"; exon_number "1"; oId "CUFF.12215.1"; class_code "u"; tss_id
scaffold38756	Cufflinks	exon	10426	10677	.	+	.	gene_id "XLOC_034460"; transcript_id "TCONS_00109670"; exon_number "1"; oId "CUFF.18490.1"; class_code "u"; tss_id
scaffold38756	Cufflinks	exon	10952	11447	.	+	.	gene_id "XLOC_034461"; transcript_id "TCONS_00109671"; exon_number "1"; oId "CUFF.18491.1"; class_code "u"; tss_id
scaffold38756	Cufflinks	exon	38256	38546	.	+	.	gene_id "XLOC_034463"; transcript_id "TCONS_00109673"; exon_number "1"; oId "CUFF.14563.1"; class_code "u"; tss_id
scaffold38780	Cufflinks	exon	30051	30383	.	+	.	gene_id "XLOC_034470"; transcript_id "TCONS_00109682"; exon_number "1"; oId "CUFF.13602.1"; class_code "u"; tss_id
scaffold38780	Cufflinks	exon	52113	52391	.	+	.	gene_id "XLOC_034471"; transcript_id "TCONS_00109685"; exon_number "1"; oId "CUFF.12675.1"; class_code "u"; tss_id
scaffold388	Cufflinks	exon	68327	68551	.	+	.	gene_id "XLOC_034478"; transcript_id "TCONS_00109796"; exon_number "1"; oId "CUFF.13612.1"; class_code "u"; tss_id
scaffold388	Cufflinks	exon	68355	68575	.	+	.	gene_id "XLOC_034478"; transcript_id "TCONS_00109858"; exon_number "1"; oId "CUFF.18502.1"; class_code "u"; tss_id
scaffold388	Cufflinks	exon	46225	46587	.	+	.	gene_id "XLOC_034476"; transcript_id "TCONS_00109937"; exon_number "1"; oId "CUFF.12683.1"; class_code "u"; tss_id
scaffold388	Cufflinks	exon	135572	135899	.	+	.	gene_id "XLOC_034522"; transcript_id "TCONS_00109887"; exon_number "1"; oId "CUFF.18514.1"; class_code "u"; tss_id
scaffold38816	Cufflinks	exon	56751	57033	.	+	.	gene_id "XLOC_034570"; transcript_id "TCONS_00110031"; exon_number "1"; oId "CUFF.12268.1"; class_code "u"; tss_id
scaffold38816	Cufflinks	exon	61023	61301	.	+	.	gene_id "XLOC_034571"; transcript_id "TCONS_00110045"; exon_number "1"; oId "CUFF.12072.1"; class_code "u"; tss_id
scaffold38816	Cufflinks	exon	61084	61360	.	+	.	gene_id "XLOC_034571"; transcript_id "TCONS_00110035"; exon_number "1"; oId "CUFF.12123.1"; class_code "u"; tss_id
scaffold38818	Cufflinks	exon	6319	6635	.	+	.	gene_id "XLOC_034576"; transcript_id "TCONS_00110057"; exon_number "1"; oId "CUFF.13649.1"; class_code "u"; tss_id
scaffold38818	Cufflinks	exon	7730	7977	.	+	.	gene_id "XLOC_034577"; transcript_id "TCONS_00110072"; exon_number "1"; oId "CUFF.12384.1"; class_code "u"; tss_id
scaffold38824	Cufflinks	exon	52700	53039	.	-	.	gene_id "XLOC_034585"; transcript_id "TCONS_00110098"; exon_number "1"; oId "CUFF.12066.1"; class_code "u"; tss_id
scaffold38824	Cufflinks	exon	55897	56123	.	+	.	gene_id "XLOC_034588"; transcript_id "TCONS_00110093"; exon_number "1"; oId "CUFF.13656.1"; class_code "u"; tss_id
scaffold38824	Cufflinks	exon	60294	60676	.	+	.	gene_id "XLOC_034589"; transcript_id "TCONS_00110094"; exon_number "1"; oId "CUFF.13657.1"; class_code "u"; tss_id
scaffold38882	Cufflinks	exon	17604	17911	.	+	.	gene_id "XLOC_034620"; transcript_id "TCONS_00110205"; exon_number "1"; oId "CUFF.18582.1"; class_code "u"; tss_id
scaffold38884	Cufflinks	exon	26328	26693	.	+	.	gene_id "XLOC_034625"; transcript_id "TCONS_00110224"; exon_number "1"; oId "CUFF.13669.1"; class_code "u"; tss_id
scaffold38884	Cufflinks	exon	27740	28084	.	+	.	gene_id "XLOC_034626"; transcript_id "TCONS_00110225"; exon_number "1"; oId "CUFF.13670.1"; class_code "u"; tss_id
scaffold389	Cufflinks	exon	115712	116096	.	+	.	gene_id "XLOC_034654"; transcript_id "TCONS_00110301"; exon_number "1"; oId "CUFF.10887.1"; class_code "u"; tss_id
scaffold389	Cufflinks	exon	20564	21694	.	+	.	gene_id "XLOC_034642"; transcript_id "TCONS_00110279"; exon_number "1"; oId "CUFF.18586.1"; class_code "u"; tss_id
scaffold38900	Cufflinks	exon	51064	51496	.	+	.	gene_id "XLOC_034664"; transcript_id "TCONS_00110314"; exon_number "1"; oId "CUFF.12616.1"; class_code "u"; tss_id
scaffold38900	Cufflinks	exon	51590	51963	.	+	.	gene_id "XLOC_034664"; transcript_id "TCONS_00110315"; exon_number "1"; oId "CUFF.12617.1"; class_code "u"; tss_id
scaffold38904	Cufflinks	exon	45363	45801	.	+	.	gene_id "XLOC_034680"; transcript_id "TCONS_00110343"; exon_number "1"; oId "CUFF.13688.1"; class_code "u"; tss_id
scaffold38904	Cufflinks	exon	46206	46768	.	+	.	gene_id "XLOC_034681"; transcript_id "TCONS_00110344"; exon_number "1"; oId "CUFF.13689.1"; class_code "u"; tss_id
scaffold38904	Cufflinks	exon	15330	15565	.	+	.	gene_id "XLOC_034679"; transcript_id "TCONS_00110342"; exon_number "1"; oId "CUFF.13686.1"; class_code "u"; tss_id
scaffold38908	Cufflinks	exon	31783	31988	.	+	.	gene_id "XLOC_034684"; transcript_id "TCONS_00110349"; exon_number "1"; oId "CUFF.18602.1"; class_code "u"; tss_id
scaffold38920	Cufflinks	exon	9123	9495	.	+	.	gene_id "XLOC_034698"; transcript_id "TCONS_00110387"; exon_number "1"; oId "CUFF.13697.1"; class_code "u"; tss_id
scaffold38920	Cufflinks	exon	9702	10379	.	+	.	gene_id "XLOC_034699"; transcript_id "TCONS_00110388"; exon_number "1"; oId "CUFF.13698.1"; class_code "u"; tss_id
scaffold38920	Cufflinks	exon	35549	36027	.	+	.	gene_id "XLOC_034706"; transcript_id "TCONS_00110393"; exon_number "1"; oId "CUFF.13703.1"; class_code "u"; tss_id
scaffold38920	Cufflinks	exon	36385	37376	.	+	.	gene_id "XLOC_034707"; transcript_id "TCONS_00110394"; exon_number "1"; oId "CUFF.13704.1"; class_code "u"; tss_id
scaffold38920	Cufflinks	exon	41143	41970	.	+	.	gene_id "XLOC_034708"; transcript_id "TCONS_00110410"; exon_number "1"; oId "CUFF.18611.1"; class_code "u"; tss_id
scaffold38952	Cufflinks	exon	44737	45080	.	+	.	gene_id "XLOC_034743"; transcript_id "TCONS_00110551"; exon_number "1"; oId "CUFF.12120.1"; class_code "u"; tss_id
scaffold38984	Cufflinks	exon	18851	19686	.	+	.	gene_id "XLOC_034775"; transcript_id "TCONS_00110628"; exon_number "1"; oId "CUFF.18650.1"; class_code "u"; tss_id
scaffold38984	Cufflinks	exon	59842	60110	.	+	.	gene_id "XLOC_034780"; transcript_id "TCONS_00110613"; exon_number "1"; oId "CUFF.13733.1"; class_code "u"; tss_id
scaffold38984	Cufflinks	exon	62414	62805	.	+	.	gene_id "XLOC_034781"; transcript_id "TCONS_00110614"; exon_number "1"; oId "CUFF.13734.1"; class_code "u"; tss_id
scaffold38996	Cufflinks	exon	376	655	.	+	.	gene_id "XLOC_034788"; transcript_id "TCONS_00110659"; exon_number "1"; oId "CUFF.18654.1"; class_code "u"; tss_id
scaffold39014	Cufflinks	exon	32789	33141	.	+	.	gene_id "XLOC_034795"; transcript_id "TCONS_00110688"; exon_number "1"; oId "CUFF.18661.1"; class_code "u"; tss_id
scaffold39078	Cufflinks	exon	4502	4863	.	+	.	gene_id "XLOC_034828"; transcript_id "TCONS_00110820"; exon_number "1"; oId "CUFF.12677.1"; class_code "u"; tss_id
scaffold39078	Cufflinks	exon	9436	9768	.	+	.	gene_id "XLOC_034824"; transcript_id "TCONS_00110830"; exon_number "1"; oId "CUFF.12815.1"; class_code "u"; tss_id
scaffold391	Cufflinks	exon	1689	2298	.	+	.	gene_id "XLOC_034859"; transcript_id "TCONS_00110918"; exon_number "1"; oId "CUFF.18696.1"; class_code "u"; tss_id
scaffold39196	Cufflinks	exon	65664	65912	.	+	.	gene_id "XLOC_034921"; transcript_id "TCONS_00111083"; exon_number "1"; oId "CUFF.13797.1"; class_code "u"; tss_id
scaffold39198	Cufflinks	exon	4221	4491	.	+	.	gene_id "XLOC_034928"; transcript_id "TCONS_00111105"; exon_number "1"; oId "CUFF.13799.1"; class_code "u"; tss_id
scaffold39198	Cufflinks	exon	61559	62080	.	+	.	gene_id "XLOC_034932"; transcript_id "TCONS_00111110"; exon_number "1"; oId "CUFF.12172.1"; class_code "u"; tss_id
scaffold392	Cufflinks	exon	156043	156458	.	+	.	gene_id "XLOC_034977"; transcript_id "TCONS_00111222"; exon_number "1"; oId "CUFF.18733.1"; class_code "u"; tss_id
scaffold392	Cufflinks	exon	156533	156899	.	+	.	gene_id "XLOC_034978"; transcript_id "TCONS_00111223"; exon_number "1"; oId "CUFF.18734.1"; class_code "u"; tss_id
scaffold392	Cufflinks	exon	157317	157871	.	+	.	gene_id "XLOC_034979"; transcript_id "TCONS_00111224"; exon_number "1"; oId "CUFF.18735.1"; class_code "u"; tss_id
scaffold39202	Cufflinks	exon	868	1595	.	+	.	gene_id "XLOC_035007"; transcript_id "TCONS_00111315"; exon_number "1"; oId "CUFF.14774.1"; class_code "u"; tss_id
scaffold39212	Cufflinks	exon	13836	14052	.	-	.	gene_id "XLOC_035019"; transcript_id "TCONS_00111334"; exon_number "1"; oId "CUFF.13411.1"; class_code "u"; tss_id
scaffold39220	Cufflinks	exon	3009	3295	.	+	.	gene_id "XLOC_035034"; transcript_id "TCONS_00111356"; exon_number "1"; oId "CUFF.12883.1"; class_code "u"; tss_id
scaffold39220	Cufflinks	exon	3818	4018	.	+	.	gene_id "XLOC_035035"; transcript_id "TCONS_00111350"; exon_number "1"; oId "CUFF.13828.1"; class_code "u"; tss_id
scaffold39220	Cufflinks	exon	45293	45873	.	+	.	gene_id "XLOC_035036"; transcript_id "TCONS_00111351"; exon_number "1"; oId "CUFF.13829.1"; class_code "u"; tss_id
scaffold39258	Cufflinks	exon	846	1147	.	+	.	gene_id "XLOC_035067"; transcript_id "TCONS_00111474"; exon_number "1"; oId "CUFF.14790.1"; class_code "u"; tss_id
scaffold39262	Cufflinks	exon	59034	59374	.	-	.	gene_id "XLOC_035085"; transcript_id "TCONS_00111507"; exon_number "1"; oId "CUFF.18795.1"; class_code "u"; tss_id
scaffold39272	Cufflinks	exon	46	399	.	+	.	gene_id "XLOC_035103"; transcript_id "TCONS_00111559"; exon_number "1"; oId "CUFF.18806.1"; class_code "u"; tss_id
scaffold393	Cufflinks	exon	749256	750366	.	+	.	gene_id "XLOC_035223"; transcript_id "TCONS_00111770"; exon_number "1"; oId "CUFF.13899.1"; class_code "u"; tss_id
scaffold393	Cufflinks	exon	94857	95246	.	+	.	gene_id "XLOC_035187"; transcript_id "TCONS_00112103"; exon_number "1"; oId "CUFF.12245.1"; class_code "u"; tss_id
scaffold393	Cufflinks	exon	670783	670988	.	+	.	gene_id "XLOC_035138"; transcript_id "TCONS_00112044"; exon_number "2"; oId "CUFF.13481.1"; class_code "u"; tss_id
scaffold393	Cufflinks	exon	1101363	1101637	.	+	.	gene_id "XLOC_035232"; transcript_id "TCONS_00111918"; exon_number "1"; oId "CUFF.18870.1"; class_code "u"; tss_id
scaffold393	Cufflinks	exon	117	566	.	+	.	gene_id "XLOC_035181"; transcript_id "TCONS_00111902"; exon_number "1"; oId "CUFF.18812.1"; class_code "u"; tss_id
scaffold393	Cufflinks	exon	1196200	1196578	.	+	.	gene_id "XLOC_035242"; transcript_id "TCONS_00111777"; exon_number "1"; oId "CUFF.13911.1"; class_code "u"; tss_id
scaffold393	Cufflinks	exon	729289	729536	.	+	.	gene_id "XLOC_035215"; transcript_id "TCONS_00111763"; exon_number "1"; oId "CUFF.13892.1"; class_code "u"; tss_id
scaffold393	Cufflinks	exon	1198326	1198712	.	+	.	gene_id "XLOC_035243"; transcript_id "TCONS_00111778"; exon_number "1"; oId "CUFF.13912.1"; class_code "u"; tss_id
scaffold393	Cufflinks	exon	1200570	1200851	.	+	.	gene_id "XLOC_035244"; transcript_id "TCONS_00112067"; exon_number "1"; oId "CUFF.11043.1"; class_code "u"; tss_id
scaffold393	Cufflinks	exon	116779	117017	.	-	.	gene_id "XLOC_035154"; transcript_id "TCONS_00111934"; exon_number "1"; oId "CUFF.12563.1"; class_code "u"; tss_id
scaffold393	Cufflinks	exon	737742	738054	.	+	.	gene_id "XLOC_035218"; transcript_id "TCONS_00111765"; exon_number "1"; oId "CUFF.13894.1"; class_code "u"; tss_id
scaffold393	Cufflinks	exon	853523	853918	.	+	.	gene_id "XLOC_035228"; transcript_id "TCONS_00111725"; exon_number "1"; oId "CUFF.12796.1"; class_code "u"; tss_id
scaffold393	Cufflinks	exon	744815	745889	.	+	.	gene_id "XLOC_035221"; transcript_id "TCONS_00111768"; exon_number "1"; oId "CUFF.13897.1"; class_code "u"; tss_id
scaffold39316	Cufflinks	exon	29402	29704	.	+	.	gene_id "XLOC_035250"; transcript_id "TCONS_00112119"; exon_number "1"; oId "CUFF.18884.1"; class_code "u"; tss_id
scaffold39364	Cufflinks	exon	61381	61615	.	+	.	gene_id "XLOC_035278"; transcript_id "TCONS_00112183"; exon_number "1"; oId "CUFF.12977.1"; class_code "u"; tss_id
scaffold39364	Cufflinks	exon	61930	62169	.	+	.	gene_id "XLOC_035279"; transcript_id "TCONS_00112179"; exon_number "1"; oId "CUFF.12482.1"; class_code "u"; tss_id
scaffold39364	Cufflinks	exon	62426	62784	.	+	.	gene_id "XLOC_035280"; transcript_id "TCONS_00112169"; exon_number "1"; oId "CUFF.12818.1"; class_code "u"; tss_id
scaffold39368	Cufflinks	exon	19913	20115	.	+	.	gene_id "XLOC_035292"; transcript_id "TCONS_00112202"; exon_number "1"; oId "CUFF.12824.1"; class_code "u"; tss_id
scaffold39368	Cufflinks	exon	18519	19174	.	+	.	gene_id "XLOC_035291"; transcript_id "TCONS_00112219"; exon_number "1"; oId "CUFF.18901.1"; class_code "u"; tss_id
scaffold39368	Cufflinks	exon	58568	59043	.	+	.	gene_id "XLOC_035295"; transcript_id "TCONS_00112221"; exon_number "1"; oId "CUFF.18905.1"; class_code "u"; tss_id
scaffold39368	Cufflinks	exon	60975	61566	.	+	.	gene_id "XLOC_035296"; transcript_id "TCONS_00112222"; exon_number "1"; oId "CUFF.18906.1"; class_code "u"; tss_id
scaffold394	Cufflinks	exon	429053	429431	.	+	.	gene_id "XLOC_035416"; transcript_id "TCONS_00112477"; exon_number "1"; oId "CUFF.13978.1"; class_code "u"; tss_id
scaffold394	Cufflinks	exon	10335	10543	.	+	.	gene_id "XLOC_035377"; transcript_id "TCONS_00112662"; exon_number "1"; oId "CUFF.14905.1"; class_code "u"; tss_id
scaffold394	Cufflinks	exon	10706	10948	.	+	.	gene_id "XLOC_035378"; transcript_id "TCONS_00112663"; exon_number "1"; oId "CUFF.14906.1"; class_code "u"; tss_id
scaffold394	Cufflinks	exon	677942	678553	.	+	.	gene_id "XLOC_035432"; transcript_id "TCONS_00112754"; exon_number "1"; oId "CUFF.12361.1"; class_code "u"; tss_id
scaffold394	Cufflinks	exon	84878	85160	.	+	.	gene_id "XLOC_035384"; transcript_id "TCONS_00112464"; exon_number "1"; oId "CUFF.13951.1"; class_code "u"; tss_id
scaffold394	Cufflinks	exon	85216	85856	.	+	.	gene_id "XLOC_035385"; transcript_id "TCONS_00112465"; exon_number "1"; oId "CUFF.13952.1"; class_code "u"; tss_id
scaffold394	Cufflinks	exon	674514	674985	.	+	.	gene_id "XLOC_035430"; transcript_id "TCONS_00112552"; exon_number "1"; oId "CUFF.12547.1"; class_code "u"; tss_id
scaffold394	Cufflinks	exon	423560	423869	.	+	.	gene_id "XLOC_035415"; transcript_id "TCONS_00112476"; exon_number "1"; oId "CUFF.13977.1"; class_code "u"; tss_id
scaffold394	Cufflinks	exon	468137	468577	.	+	.	gene_id "XLOC_035417"; transcript_id "TCONS_00112549"; exon_number "1"; oId "CUFF.12531.1"; class_code "u"; tss_id
scaffold394	Cufflinks	exon	468298	468667	.	+	.	gene_id "XLOC_035417"; transcript_id "TCONS_00112753"; exon_number "1"; oId "CUFF.12350.1"; class_code "u"; tss_id
scaffold394	Cufflinks	exon	468409	468737	.	+	.	gene_id "XLOC_035417"; transcript_id "TCONS_00112590"; exon_number "1"; oId "CUFF.18957.1"; class_code "u"; tss_id
scaffold39470	Cufflinks	exon	7489	7811	.	+	.	gene_id "XLOC_035473"; transcript_id "TCONS_00112846"; exon_number "1"; oId "CUFF.14003.1"; class_code "u"; tss_id
scaffold39476	Cufflinks	exon	4855	5362	.	+	.	gene_id "XLOC_035481"; transcript_id "TCONS_00112908"; exon_number "1"; oId "CUFF.12442.1"; class_code "u"; tss_id
scaffold39476	Cufflinks	exon	5484	5804	.	+	.	gene_id "XLOC_035482"; transcript_id "TCONS_00112913"; exon_number "1"; oId "CUFF.12379.1"; class_code "u"; tss_id
scaffold39476	Cufflinks	exon	7088	9552	.	+	.	gene_id "XLOC_035484"; transcript_id "TCONS_00112906"; exon_number "1"; oId "CUFF.19005.1"; class_code "u"; tss_id
scaffold39476	Cufflinks	exon	33995	34220	.	+	.	gene_id "XLOC_035485"; transcript_id "TCONS_00112903"; exon_number "1"; oId "CUFF.14011.1"; class_code "u"; tss_id
scaffold39482	Cufflinks	exon	47179	47617	.	+	.	gene_id "XLOC_035487"; transcript_id "TCONS_00112915"; exon_number "1"; oId "CUFF.13078.1"; class_code "u"; tss_id
scaffold39488	Cufflinks	exon	341	849	.	+	.	gene_id "XLOC_035493"; transcript_id "TCONS_00112992"; exon_number "1"; oId "CUFF.12382.1"; class_code "u"; tss_id
scaffold39488	Cufflinks	exon	913	1123	.	+	.	gene_id "XLOC_035494"; transcript_id "TCONS_00112941"; exon_number "1"; oId "CUFF.14015.1"; class_code "u"; tss_id
scaffold39488	Cufflinks	exon	1781	2092	.	+	.	gene_id "XLOC_035488"; transcript_id "TCONS_00112932"; exon_number "1"; oId "CUFF.14016.1"; class_code "u"; tss_id
scaffold39488	Cufflinks	exon	52030	52488	.	+	.	gene_id "XLOC_035490"; transcript_id "TCONS_00112979"; exon_number "1"; oId "CUFF.11124.1"; class_code "u"; tss_id
scaffold395	Cufflinks	exon	64494	64955	.	+	.	gene_id "XLOC_035526"; transcript_id "TCONS_00113106"; exon_number "1"; oId "CUFF.19018.1"; class_code "u"; tss_id
scaffold395	Cufflinks	exon	65019	65279	.	+	.	gene_id "XLOC_035527"; transcript_id "TCONS_00113107"; exon_number "1"; oId "CUFF.19019.1"; class_code "u"; tss_id
scaffold395	Cufflinks	exon	274891	275229	.	+	.	gene_id "XLOC_035540"; transcript_id "TCONS_00113114"; exon_number "1"; oId "CUFF.19035.1"; class_code "u"; tss_id
scaffold395	Cufflinks	exon	319195	319468	.	-	.	gene_id "XLOC_035523"; transcript_id "TCONS_00113104"; exon_number "1"; oId "CUFF.19039.1"; class_code "u"; tss_id
scaffold395	Cufflinks	exon	182171	182458	.	+	.	gene_id "XLOC_035536"; transcript_id "TCONS_00113133"; exon_number "1"; oId "CUFF.12463.1"; class_code "u"; tss_id
scaffold395	Cufflinks	exon	104669	104980	.	+	.	gene_id "XLOC_035503"; transcript_id "TCONS_00113064"; exon_number "1"; oId "CUFF.12356.1"; class_code "u"; tss_id
scaffold39508	Cufflinks	exon	58467	58906	.	+	.	gene_id "XLOC_035547"; transcript_id "TCONS_00113183"; exon_number "1"; oId "CUFF.14052.1"; class_code "u"; tss_id
scaffold39508	Cufflinks	exon	59096	59533	.	+	.	gene_id "XLOC_035548"; transcript_id "TCONS_00113184"; exon_number "1"; oId "CUFF.14053.1"; class_code "u"; tss_id
scaffold39570	Cufflinks	exon	32553	32765	.	+	.	gene_id "XLOC_035602"; transcript_id "TCONS_00113409"; exon_number "1"; oId "CUFF.12746.1"; class_code "u"; tss_id
scaffold39574	Cufflinks	exon	15619	15872	.	-	.	gene_id "XLOC_035618"; transcript_id "TCONS_00113485"; exon_number "3"; oId "CUFF.11173.1"; class_code "u"; tss_id
scaffold39574	Cufflinks	exon	12332	12798	.	-	.	gene_id "XLOC_035618"; transcript_id "TCONS_00113485"; exon_number "1"; oId "CUFF.11173.1"; class_code "u"; tss_id
scaffold39580	Cufflinks	exon	42388	42624	.	+	.	gene_id "XLOC_035637"; transcript_id "TCONS_00113501"; exon_number "1"; oId "CUFF.14086.1"; class_code "u"; tss_id
scaffold39580	Cufflinks	exon	69771	70041	.	+	.	gene_id "XLOC_035639"; transcript_id "TCONS_00113499"; exon_number "1"; oId "CUFF.12964.1"; class_code "u"; tss_id
scaffold39582	Cufflinks	exon	2811	3015	.	+	.	gene_id "XLOC_035644"; transcript_id "TCONS_00113535"; exon_number "1"; oId "CUFF.12749.1"; class_code "u"; tss_id
scaffold396	Cufflinks	exon	280002	280483	.	+	.	gene_id "XLOC_035673"; transcript_id "TCONS_00113810"; exon_number "1"; oId "CUFF.15078.1"; class_code "u"; tss_id
scaffold396	Cufflinks	exon	470052	470367	.	+	.	gene_id "XLOC_035719"; transcript_id "TCONS_00113786"; exon_number "1"; oId "CUFF.19146.1"; class_code "u"; tss_id
scaffold396	Cufflinks	exon	83415	83788	.	+	.	gene_id "XLOC_035706"; transcript_id "TCONS_00113781"; exon_number "1"; oId "CUFF.19119.1"; class_code "u"; tss_id
scaffold396	Cufflinks	exon	86941	87527	.	+	.	gene_id "XLOC_035707"; transcript_id "TCONS_00113805"; exon_number "1"; oId "CUFF.12527.1"; class_code "u"; tss_id
scaffold396	Cufflinks	exon	32436	34012	.	+	.	gene_id "XLOC_035700"; transcript_id "TCONS_00113707"; exon_number "1"; oId "CUFF.14103.1"; class_code "u"; tss_id
scaffold39600	Cufflinks	exon	38260	39338	.	+	.	gene_id "XLOC_035734"; transcript_id "TCONS_00113890"; exon_number "1"; oId "CUFF.13180.1"; class_code "u"; tss_id
scaffold39600	Cufflinks	exon	39450	39752	.	+	.	gene_id "XLOC_035735"; transcript_id "TCONS_00113876"; exon_number "1"; oId "CUFF.14134.1"; class_code "u"; tss_id
scaffold39600	Cufflinks	exon	42431	42775	.	+	.	gene_id "XLOC_035736"; transcript_id "TCONS_00113877"; exon_number "1"; oId "CUFF.14135.1"; class_code "u"; tss_id
scaffold39600	Cufflinks	exon	49855	50408	.	+	.	gene_id "XLOC_035737"; transcript_id "TCONS_00113891"; exon_number "1"; oId "CUFF.13181.1"; class_code "u"; tss_id
scaffold39600	Cufflinks	exon	18600	18893	.	-	.	gene_id "XLOC_035727"; transcript_id "TCONS_00113883"; exon_number "1"; oId "CUFF.19158.1"; class_code "u"; tss_id
scaffold39600	Cufflinks	exon	31154	31440	.	-	.	gene_id "XLOC_035728"; transcript_id "TCONS_00113894"; exon_number "1"; oId "CUFF.12477.1"; class_code "u"; tss_id
scaffold39624	Cufflinks	exon	8402	8775	.	+	.	gene_id "XLOC_035750"; transcript_id "TCONS_00113907"; exon_number "1"; oId "CUFF.19166.1"; class_code "u"; tss_id
scaffold39624	Cufflinks	exon	15859	16380	.	+	.	gene_id "XLOC_035753"; transcript_id "TCONS_00113910"; exon_number "1"; oId "CUFF.19169.1"; class_code "u"; tss_id
scaffold39642	Cufflinks	exon	30867	32167	.	+	.	gene_id "XLOC_035767"; transcript_id "TCONS_00113979"; exon_number "1"; oId "CUFF.12556.1"; class_code "u"; tss_id
scaffold39652	Cufflinks	exon	9	323	.	+	.	gene_id "XLOC_035774"; transcript_id "TCONS_00113985"; exon_number "1"; oId "CUFF.14144.1"; class_code "u"; tss_id
scaffold39688	Cufflinks	exon	69893	70349	.	+	.	gene_id "XLOC_035785"; transcript_id "TCONS_00114014"; exon_number "1"; oId "CUFF.12564.1"; class_code "u"; tss_id
scaffold39716	Cufflinks	exon	34157	34667	.	+	.	gene_id "XLOC_035815"; transcript_id "TCONS_00114130"; exon_number "1"; oId "CUFF.12575.1"; class_code "u"; tss_id
scaffold39740	Cufflinks	exon	57059	57311	.	+	.	gene_id "XLOC_035862"; transcript_id "TCONS_00114290"; exon_number "1"; oId "CUFF.12728.1"; class_code "u"; tss_id
scaffold39758	Cufflinks	exon	2443	2753	.	+	.	gene_id "XLOC_035892"; transcript_id "TCONS_00114441"; exon_number "1"; oId "CUFF.14197.1"; class_code "u"; tss_id
scaffold39758	Cufflinks	exon	3064	3357	.	+	.	gene_id "XLOC_035894"; transcript_id "TCONS_00114465"; exon_number "1"; oId "CUFF.12549.1"; class_code "u"; tss_id
scaffold39758	Cufflinks	exon	6914	7141	.	+	.	gene_id "XLOC_035895"; transcript_id "TCONS_00114466"; exon_number "1"; oId "CUFF.12550.1"; class_code "u"; tss_id
scaffold39758	Cufflinks	exon	15492	15732	.	-	.	gene_id "XLOC_035890"; transcript_id "TCONS_00114460"; exon_number "1"; oId "CUFF.13256.1"; class_code "u"; tss_id
scaffold39758	Cufflinks	exon	68189	68616	.	+	.	gene_id "XLOC_035889"; transcript_id "TCONS_00114464"; exon_number "1"; oId "CUFF.12848.1"; class_code "u"; tss_id
scaffold39758	Cufflinks	exon	68389	68767	.	+	.	gene_id "XLOC_035889"; transcript_id "TCONS_00114455"; exon_number "1"; oId "CUFF.15170.1"; class_code "u"; tss_id
scaffold39758	Cufflinks	exon	70034	70606	.	+	.	gene_id "XLOC_035902"; transcript_id "TCONS_00114457"; exon_number "1"; oId "CUFF.15172.1"; class_code "u"; tss_id
scaffold39758	Cufflinks	exon	70657	71158	.	+	.	gene_id "XLOC_035902"; transcript_id "TCONS_00114458"; exon_number "1"; oId "CUFF.15173.1"; class_code "u"; tss_id
scaffold39778	Cufflinks	exon	17713	18488	.	+	.	gene_id "XLOC_035911"; transcript_id "TCONS_00114503"; exon_number "1"; oId "CUFF.19261.1"; class_code "u"; tss_id
scaffold39778	Cufflinks	exon	19605	20110	.	+	.	gene_id "XLOC_035903"; transcript_id "TCONS_00114500"; exon_number "1"; oId "CUFF.19262.1"; class_code "u"; tss_id
scaffold398	Cufflinks	exon	53358	53629	.	+	.	gene_id "XLOC_035923"; transcript_id "TCONS_00114543"; exon_number "1"; oId "CUFF.19273.1"; class_code "u"; tss_id
scaffold399	Cufflinks	exon	101397	101643	.	+	.	gene_id "XLOC_035987"; transcript_id "TCONS_00114871"; exon_number "1"; oId "CUFF.15216.1"; class_code "u"; tss_id
scaffold39946	Cufflinks	exon	58185	58603	.	+	.	gene_id "XLOC_036016"; transcript_id "TCONS_00114903"; exon_number "1"; oId "CUFF.14257.1"; class_code "u"; tss_id
scaffold39946	Cufflinks	exon	71013	71526	.	+	.	gene_id "XLOC_036017"; transcript_id "TCONS_00114904"; exon_number "1"; oId "CUFF.14258.1"; class_code "u"; tss_id
scaffold39958	Cufflinks	exon	44825	45340	.	+	.	gene_id "XLOC_036023"; transcript_id "TCONS_00114920"; exon_number "1"; oId "CUFF.19318.1"; class_code "u"; tss_id
scaffold39958	Cufflinks	exon	75706	75997	.	+	.	gene_id "XLOC_036022"; transcript_id "TCONS_00114919"; exon_number "2"; oId "CUFF.19319.1"; class_code "u"; tss_id
scaffold39960	Cufflinks	exon	66880	67186	.	+	.	gene_id "XLOC_036036"; transcript_id "TCONS_00114947"; exon_number "1"; oId "CUFF.12582.1"; class_code "u"; tss_id
scaffold39960	Cufflinks	exon	66998	67458	.	+	.	gene_id "XLOC_036036"; transcript_id "TCONS_00114962"; exon_number "1"; oId "CUFF.19330.1"; class_code "u"; tss_id
scaffold39960	Cufflinks	exon	67554	67942	.	+	.	gene_id "XLOC_036037"; transcript_id "TCONS_00114963"; exon_number "1"; oId "CUFF.19331.1"; class_code "u"; tss_id
scaffold39960	Cufflinks	exon	80681	80984	.	+	.	gene_id "XLOC_036040"; transcript_id "TCONS_00114945"; exon_number "1"; oId "CUFF.14268.1"; class_code "u"; tss_id
scaffold39966	Cufflinks	exon	247	539	.	+	.	gene_id "XLOC_036045"; transcript_id "TCONS_00114989"; exon_number "1"; oId "CUFF.19332.1"; class_code "u"; tss_id
scaffold39966	Cufflinks	exon	1593	2023	.	-	.	gene_id "XLOC_036043"; transcript_id "TCONS_00114988"; exon_number "2"; oId "CUFF.19333.1"; class_code "u"; tss_id
scaffold39966	Cufflinks	exon	68181	68551	.	+	.	gene_id "XLOC_036047"; transcript_id "TCONS_00114990"; exon_number "1"; oId "CUFF.19334.1"; class_code "u"; tss_id
scaffold39966	Cufflinks	exon	78561	78813	.	+	.	gene_id "XLOC_036042"; transcript_id "TCONS_00114987"; exon_number "2"; oId "CUFF.19336.1"; class_code "u"; tss_id
scaffold39972	Cufflinks	exon	135	394	.	+	.	gene_id "XLOC_036053"; transcript_id "TCONS_00115002"; exon_number "1"; oId "CUFF.13815.1"; class_code "u"; tss_id
scaffold39986	Cufflinks	exon	4951	5168	.	+	.	gene_id "XLOC_036070"; transcript_id "TCONS_00115044"; exon_number "1"; oId "CUFF.19347.1"; class_code "u"; tss_id
scaffold39986	Cufflinks	exon	14557	14817	.	+	.	gene_id "XLOC_036067"; transcript_id "TCONS_00115048"; exon_number "2"; oId "CUFF.12673.1"; class_code "u"; tss_id
scaffold39990	Cufflinks	exon	58570	59036	.	+	.	gene_id "XLOC_036082"; transcript_id "TCONS_00115094"; exon_number "1"; oId "CUFF.19361.1"; class_code "u"; tss_id
scaffold39990	Cufflinks	exon	60168	60460	.	+	.	gene_id "XLOC_036083"; transcript_id "TCONS_00115121"; exon_number "1"; oId "CUFF.12615.1"; class_code "u"; tss_id
scaffold39990	Cufflinks	exon	72941	73517	.	+	.	gene_id "XLOC_036085"; transcript_id "TCONS_00115096"; exon_number "1"; oId "CUFF.19363.1"; class_code "u"; tss_id
scaffold39998	Cufflinks	exon	25688	25950	.	+	.	gene_id "XLOC_036090"; transcript_id "TCONS_00115136"; exon_number "1"; oId "CUFF.19364.1"; class_code "u"; tss_id
scaffold39998	Cufflinks	exon	76713	77185	.	+	.	gene_id "XLOC_036086"; transcript_id "TCONS_00115134"; exon_number "1"; oId "CUFF.19366.1"; class_code "u"; tss_id
scaffold39998	Cufflinks	exon	79556	79917	.	+	.	gene_id "XLOC_036093"; transcript_id "TCONS_00115139"; exon_number "1"; oId "CUFF.19370.1"; class_code "u"; tss_id
scaffold4	Cufflinks	exon	305355	305805	.	+	.	gene_id "XLOC_036150"; transcript_id "TCONS_00115323"; exon_number "1"; oId "CUFF.19389.1"; class_code "u"; tss_id
scaffold4	Cufflinks	exon	324823	325140	.	+	.	gene_id "XLOC_036104"; transcript_id "TCONS_00115236"; exon_number "2"; oId "CUFF.14301.1"; class_code "u"; tss_id
scaffold4	Cufflinks	exon	613351	613667	.	+	.	gene_id "XLOC_036169"; transcript_id "TCONS_00115331"; exon_number "1"; oId "CUFF.19413.1"; class_code "u"; tss_id
scaffold4	Cufflinks	exon	613742	614355	.	+	.	gene_id "XLOC_036170"; transcript_id "TCONS_00115332"; exon_number "1"; oId "CUFF.19414.1"; class_code "u"; tss_id
scaffold4	Cufflinks	exon	490331	490620	.	+	.	gene_id "XLOC_036161"; transcript_id "TCONS_00115327"; exon_number "1"; oId "CUFF.19404.1"; class_code "u"; tss_id
scaffold4	Cufflinks	exon	615874	617039	.	+	.	gene_id "XLOC_036171"; transcript_id "TCONS_00115333"; exon_number "1"; oId "CUFF.19415.1"; class_code "u"; tss_id
scaffold4	Cufflinks	exon	617419	618155	.	+	.	gene_id "XLOC_036172"; transcript_id "TCONS_00115334"; exon_number "1"; oId "CUFF.19416.1"; class_code "u"; tss_id
scaffold4	Cufflinks	exon	632422	632983	.	+	.	gene_id "XLOC_036173"; transcript_id "TCONS_00115248"; exon_number "1"; oId "CUFF.14317.1"; class_code "u"; tss_id
scaffold4	Cufflinks	exon	635418	635809	.	+	.	gene_id "XLOC_036174"; transcript_id "TCONS_00115227"; exon_number "1"; oId "CUFF.13167.1"; class_code "u"; tss_id
scaffold4	Cufflinks	exon	641650	642202	.	+	.	gene_id "XLOC_036175"; transcript_id "TCONS_00115228"; exon_number "1"; oId "CUFF.13168.1"; class_code "u"; tss_id
scaffold4	Cufflinks	exon	641931	642385	.	+	.	gene_id "XLOC_036175"; transcript_id "TCONS_00115383"; exon_number "1"; oId "CUFF.13347.1"; class_code "u"; tss_id
scaffold4	Cufflinks	exon	645261	645895	.	+	.	gene_id "XLOC_036176"; transcript_id "TCONS_00115384"; exon_number "1"; oId "CUFF.13348.1"; class_code "u"; tss_id
scaffold4	Cufflinks	exon	645607	646321	.	+	.	gene_id "XLOC_036176"; transcript_id "TCONS_00115290"; exon_number "1"; oId "CUFF.12842.1"; class_code "u"; tss_id
scaffold4	Cufflinks	exon	670655	670858	.	+	.	gene_id "XLOC_036184"; transcript_id "TCONS_00115254"; exon_number "1"; oId "CUFF.14323.1"; class_code "u"; tss_id
scaffold40	Cufflinks	exon	340007	340249	.	+	.	gene_id "XLOC_036223"; transcript_id "TCONS_00115492"; exon_number "1"; oId "CUFF.12630.1"; class_code "u"; tss_id
scaffold40	Cufflinks	exon	405386	405610	.	+	.	gene_id "XLOC_036226"; transcript_id "TCONS_00115515"; exon_number "1"; oId "CUFF.19431.1"; class_code "u"; tss_id
scaffold40	Cufflinks	exon	407868	408128	.	+	.	gene_id "XLOC_036227"; transcript_id "TCONS_00115516"; exon_number "1"; oId "CUFF.19432.1"; class_code "u"; tss_id
scaffold40	Cufflinks	exon	298303	298549	.	+	.	gene_id "XLOC_036213"; transcript_id "TCONS_00115464"; exon_number "1"; oId "CUFF.13180.1"; class_code "u"; tss_id
scaffold40	Cufflinks	exon	299091	299489	.	+	.	gene_id "XLOC_036214"; transcript_id "TCONS_00115465"; exon_number "1"; oId "CUFF.13181.1"; class_code "u"; tss_id
scaffold40	Cufflinks	exon	299587	300147	.	+	.	gene_id "XLOC_036215"; transcript_id "TCONS_00115466"; exon_number "1"; oId "CUFF.13182.1"; class_code "u"; tss_id
scaffold40	Cufflinks	exon	300211	301343	.	+	.	gene_id "XLOC_036216"; transcript_id "TCONS_00115467"; exon_number "1"; oId "CUFF.13183.1"; class_code "u"; tss_id
scaffold40	Cufflinks	exon	300813	301582	.	+	.	gene_id "XLOC_036216"; transcript_id "TCONS_00115546"; exon_number "1"; oId "CUFF.13362.1"; class_code "u"; tss_id
scaffold40	Cufflinks	exon	301270	301715	.	+	.	gene_id "XLOC_036216"; transcript_id "TCONS_00115499"; exon_number "1"; oId "CUFF.12850.1"; class_code "u"; tss_id
scaffold40	Cufflinks	exon	306179	306504	.	+	.	gene_id "XLOC_036220"; transcript_id "TCONS_00115472"; exon_number "1"; oId "CUFF.13188.1"; class_code "u"; tss_id
scaffold40	Cufflinks	exon	306769	307167	.	+	.	gene_id "XLOC_036221"; transcript_id "TCONS_00115473"; exon_number "1"; oId "CUFF.13189.1"; class_code "u"; tss_id
scaffold400	Cufflinks	exon	236869	237584	.	+	.	gene_id "XLOC_036255"; transcript_id "TCONS_00115689"; exon_number "1"; oId "CUFF.13384.1"; class_code "u"; tss_id
scaffold400	Cufflinks	exon	239721	240140	.	+	.	gene_id "XLOC_036256"; transcript_id "TCONS_00115612"; exon_number "1"; oId "CUFF.13212.1"; class_code "u"; tss_id
scaffold400	Cufflinks	exon	44565	44803	.	+	.	gene_id "XLOC_036229"; transcript_id "TCONS_00115638"; exon_number "1"; oId "CUFF.19439.1"; class_code "u"; tss_id
scaffold400	Cufflinks	exon	64312	64627	.	+	.	gene_id "XLOC_036229"; transcript_id "TCONS_00115639"; exon_number "2"; oId "CUFF.19441.1"; class_code "u"; tss_id
scaffold400	Cufflinks	exon	64685	67057	.	+	.	gene_id "XLOC_036229"; transcript_id "TCONS_00115641"; exon_number "1"; oId "CUFF.19444.1"; class_code "u"; tss_id
scaffold40006	Cufflinks	exon	57865	58228	.	+	.	gene_id "XLOC_036287"; transcript_id "TCONS_00115801"; exon_number "1"; oId "CUFF.19479.1"; class_code "u"; tss_id
scaffold40006	Cufflinks	exon	32225	32484	.	+	.	gene_id "XLOC_036283"; transcript_id "TCONS_00115797"; exon_number "1"; oId "CUFF.19474.1"; class_code "u"; tss_id
scaffold40006	Cufflinks	exon	13000	13265	.	+	.	gene_id "XLOC_036281"; transcript_id "TCONS_00115795"; exon_number "1"; oId "CUFF.19472.1"; class_code "u"; tss_id
scaffold40016	Cufflinks	exon	413	774	.	-	.	gene_id "XLOC_036293"; transcript_id "TCONS_00115813"; exon_number "1"; oId "CUFF.15334.1"; class_code "u"; tss_id
scaffold40026	Cufflinks	exon	76664	76919	.	+	.	gene_id "XLOC_036308"; transcript_id "TCONS_00115828"; exon_number "1"; oId "CUFF.14364.1"; class_code "u"; tss_id
scaffold40026	Cufflinks	exon	81887	82244	.	+	.	gene_id "XLOC_036309"; transcript_id "TCONS_00115829"; exon_number "1"; oId "CUFF.14365.1"; class_code "u"; tss_id
scaffold40100	Cufflinks	exon	1171	1755	.	+	.	gene_id "XLOC_036422"; transcript_id "TCONS_00116218"; exon_number "1"; oId "CUFF.19560.1"; class_code "u"; tss_id
scaffold40100	Cufflinks	exon	2987	3431	.	+	.	gene_id "XLOC_036422"; transcript_id "TCONS_00116218"; exon_number "2"; oId "CUFF.19560.1"; class_code "u"; tss_id
scaffold40100	Cufflinks	exon	55779	56013	.	+	.	gene_id "XLOC_036424"; transcript_id "TCONS_00116215"; exon_number "1"; oId "CUFF.12925.1"; class_code "u"; tss_id
scaffold40100	Cufflinks	exon	56763	57111	.	+	.	gene_id "XLOC_036424"; transcript_id "TCONS_00116240"; exon_number "1"; oId "CUFF.12723.1"; class_code "u"; tss_id
scaffold40100	Cufflinks	exon	58744	59082	.	+	.	gene_id "XLOC_036424"; transcript_id "TCONS_00116206"; exon_number "1"; oId "CUFF.14415.1"; class_code "u"; tss_id
scaffold40100	Cufflinks	exon	36155	36410	.	+	.	gene_id "XLOC_036429"; transcript_id "TCONS_00116222"; exon_number "1"; oId "CUFF.13064.1"; class_code "u"; tss_id
scaffold40104	Cufflinks	exon	69414	69745	.	+	.	gene_id "XLOC_036434"; transcript_id "TCONS_00116242"; exon_number "1"; oId "CUFF.19568.1"; class_code "u"; tss_id
scaffold40106	Cufflinks	exon	40740	41493	.	+	.	gene_id "XLOC_036436"; transcript_id "TCONS_00116284"; exon_number "1"; oId "CUFF.19573.1"; class_code "u"; tss_id
scaffold40120	Cufflinks	exon	25656	26836	.	+	.	gene_id "XLOC_036458"; transcript_id "TCONS_00116367"; exon_number "1"; oId "CUFF.11453.1"; class_code "u"; tss_id
scaffold40140	Cufflinks	exon	73472	74189	.	+	.	gene_id "XLOC_036478"; transcript_id "TCONS_00116412"; exon_number "1"; oId "CUFF.19594.1"; class_code "u"; tss_id
scaffold40140	Cufflinks	exon	84757	85509	.	+	.	gene_id "XLOC_036475"; transcript_id "TCONS_00116404"; exon_number "1"; oId "CUFF.14453.1"; class_code "u"; tss_id
scaffold40150	Cufflinks	exon	25749	26746	.	+	.	gene_id "XLOC_036492"; transcript_id "TCONS_00116447"; exon_number "1"; oId "CUFF.19596.1"; class_code "u"; tss_id
scaffold40150	Cufflinks	exon	65068	65580	.	+	.	gene_id "XLOC_036499"; transcript_id "TCONS_00116438"; exon_number "1"; oId "CUFF.14458.1"; class_code "u"; tss_id
scaffold40150	Cufflinks	exon	66333	66543	.	+	.	gene_id "XLOC_036500"; transcript_id "TCONS_00116439"; exon_number "1"; oId "CUFF.14459.1"; class_code "u"; tss_id
scaffold40154	Cufflinks	exon	19314	19721	.	+	.	gene_id "XLOC_036511"; transcript_id "TCONS_00116478"; exon_number "1"; oId "CUFF.14469.1"; class_code "u"; tss_id
scaffold40154	Cufflinks	exon	19823	21017	.	+	.	gene_id "XLOC_036512"; transcript_id "TCONS_00116479"; exon_number "1"; oId "CUFF.14470.1"; class_code "u"; tss_id
scaffold40162	Cufflinks	exon	65436	65659	.	+	.	gene_id "XLOC_036522"; transcript_id "TCONS_00116519"; exon_number "1"; oId "CUFF.19614.1"; class_code "u"; tss_id
scaffold40182	Cufflinks	exon	85821	86255	.	+	.	gene_id "XLOC_036548"; transcript_id "TCONS_00116575"; exon_number "1"; oId "CUFF.13109.1"; class_code "u"; tss_id
scaffold40186	Cufflinks	exon	44220	44454	.	+	.	gene_id "XLOC_036568"; transcript_id "TCONS_00116639"; exon_number "1"; oId "CUFF.13500.1"; class_code "u"; tss_id
scaffold40186	Cufflinks	exon	35319	35533	.	+	.	gene_id "XLOC_036566"; transcript_id "TCONS_00116636"; exon_number "1"; oId "CUFF.19644.1"; class_code "u"; tss_id
scaffold40186	Cufflinks	exon	35844	36352	.	+	.	gene_id "XLOC_036567"; transcript_id "TCONS_00116637"; exon_number "1"; oId "CUFF.19645.1"; class_code "u"; tss_id
scaffold402	Cufflinks	exon	147906	148281	.	+	.	gene_id "XLOC_036584"; transcript_id "TCONS_00116703"; exon_number "1"; oId "CUFF.13329.1"; class_code "u"; tss_id
scaffold402	Cufflinks	exon	66606	67175	.	+	.	gene_id "XLOC_036600"; transcript_id "TCONS_00116732"; exon_number "1"; oId "CUFF.14492.1"; class_code "u"; tss_id
scaffold402	Cufflinks	exon	267955	268206	.	+	.	gene_id "XLOC_036609"; transcript_id "TCONS_00116788"; exon_number "1"; oId "CUFF.19657.1"; class_code "u"; tss_id
scaffold40226	Cufflinks	exon	20411	20750	.	+	.	gene_id "XLOC_036644"; transcript_id "TCONS_00116956"; exon_number "1"; oId "CUFF.13524.1"; class_code "u"; tss_id
scaffold40226	Cufflinks	exon	49512	49725	.	+	.	gene_id "XLOC_036648"; transcript_id "TCONS_00116929"; exon_number "1"; oId "CUFF.13352.1"; class_code "u"; tss_id
scaffold40226	Cufflinks	exon	50078	50707	.	+	.	gene_id "XLOC_036649"; transcript_id "TCONS_00116959"; exon_number "1"; oId "CUFF.13529.1"; class_code "u"; tss_id
scaffold40230	Cufflinks	exon	48761	49065	.	-	.	gene_id "XLOC_036657"; transcript_id "TCONS_00116979"; exon_number "1"; oId "CUFF.12811.1"; class_code "u"; tss_id
scaffold40230	Cufflinks	exon	82427	82637	.	-	.	gene_id "XLOC_036658"; transcript_id "TCONS_00117005"; exon_number "2"; oId "CUFF.13159.1"; class_code "u"; tss_id
scaffold40246	Cufflinks	exon	52209	52608	.	+	.	gene_id "XLOC_036697"; transcript_id "TCONS_00117120"; exon_number "1"; oId "CUFF.19722.1"; class_code "u"; tss_id
scaffold40246	Cufflinks	exon	52711	53335	.	+	.	gene_id "XLOC_036698"; transcript_id "TCONS_00117102"; exon_number "1"; oId "CUFF.14528.1"; class_code "u"; tss_id
scaffold40254	Cufflinks	exon	44685	45133	.	+	.	gene_id "XLOC_036706"; transcript_id "TCONS_00117160"; exon_number "1"; oId "CUFF.13381.1"; class_code "u"; tss_id
scaffold40290	Cufflinks	exon	73940	74237	.	+	.	gene_id "XLOC_036757"; transcript_id "TCONS_00117291"; exon_number "1"; oId "CUFF.19761.1"; class_code "u"; tss_id
scaffold40346	Cufflinks	exon	60439	60706	.	+	.	gene_id "XLOC_036774"; transcript_id "TCONS_00117336"; exon_number "1"; oId "CUFF.14554.1"; class_code "u"; tss_id
scaffold40368	Cufflinks	exon	52471	52676	.	+	.	gene_id "XLOC_036783"; transcript_id "TCONS_00117348"; exon_number "1"; oId "CUFF.14555.1"; class_code "u"; tss_id
scaffold40368	Cufflinks	exon	52879	53187	.	+	.	gene_id "XLOC_036784"; transcript_id "TCONS_00117349"; exon_number "1"; oId "CUFF.14556.1"; class_code "u"; tss_id
scaffold40368	Cufflinks	exon	55336	55754	.	+	.	gene_id "XLOC_036785"; transcript_id "TCONS_00117350"; exon_number "1"; oId "CUFF.14557.1"; class_code "u"; tss_id
scaffold40390	Cufflinks	exon	86778	86980	.	+	.	gene_id "XLOC_036816"; transcript_id "TCONS_00117499"; exon_number "1"; oId "CUFF.13582.1"; class_code "u"; tss_id
scaffold40396	Cufflinks	exon	61911	62207	.	+	.	gene_id "XLOC_036824"; transcript_id "TCONS_00117519"; exon_number "1"; oId "CUFF.19802.1"; class_code "u"; tss_id
scaffold404	Cufflinks	exon	278285	279010	.	+	.	gene_id "XLOC_036831"; transcript_id "TCONS_00117543"; exon_number "1"; oId "CUFF.13424.1"; class_code "u"; tss_id
scaffold404	Cufflinks	exon	341525	341776	.	+	.	gene_id "XLOC_036865"; transcript_id "TCONS_00117601"; exon_number "1"; oId "CUFF.19835.1"; class_code "u"; tss_id
scaffold404	Cufflinks	exon	11018	11447	.	+	.	gene_id "XLOC_036826"; transcript_id "TCONS_00117540"; exon_number "1"; oId "CUFF.13417.1"; class_code "u"; tss_id
scaffold404	Cufflinks	exon	128933	129177	.	+	.	gene_id "XLOC_036828"; transcript_id "TCONS_00117578"; exon_number "1"; oId "CUFF.19819.1"; class_code "u"; tss_id
scaffold404	Cufflinks	exon	131620	131934	.	+	.	gene_id "XLOC_036851"; transcript_id "TCONS_00117593"; exon_number "1"; oId "CUFF.19822.1"; class_code "u"; tss_id
scaffold404	Cufflinks	exon	338853	339374	.	+	.	gene_id "XLOC_036864"; transcript_id "TCONS_00117600"; exon_number "1"; oId "CUFF.19834.1"; class_code "u"; tss_id
scaffold404	Cufflinks	exon	132327	132629	.	+	.	gene_id "XLOC_036852"; transcript_id "TCONS_00117594"; exon_number "1"; oId "CUFF.19823.1"; class_code "u"; tss_id
scaffold404	Cufflinks	exon	136757	137016	.	+	.	gene_id "XLOC_036855"; transcript_id "TCONS_00117597"; exon_number "1"; oId "CUFF.19827.1"; class_code "u"; tss_id
scaffold404	Cufflinks	exon	137341	137928	.	+	.	gene_id "XLOC_036856"; transcript_id "TCONS_00117598"; exon_number "1"; oId "CUFF.19828.1"; class_code "u"; tss_id
scaffold404	Cufflinks	exon	176437	176686	.	+	.	gene_id "XLOC_036857"; transcript_id "TCONS_00117599"; exon_number "1"; oId "CUFF.19829.1"; class_code "u"; tss_id
scaffold40404	Cufflinks	exon	5620	5915	.	+	.	gene_id "XLOC_036872"; transcript_id "TCONS_00117662"; exon_number "1"; oId "CUFF.11555.1"; class_code "u"; tss_id
scaffold40442	Cufflinks	exon	72092	72448	.	+	.	gene_id "XLOC_036931"; transcript_id "TCONS_00117855"; exon_number "1"; oId "CUFF.12882.1"; class_code "u"; tss_id
scaffold40442	Cufflinks	exon	235	509	.	+	.	gene_id "XLOC_036925"; transcript_id "TCONS_00117825"; exon_number "1"; oId "CUFF.19864.1"; class_code "u"; tss_id
scaffold40456	Cufflinks	exon	55919	56408	.	+	.	gene_id "XLOC_036962"; transcript_id "TCONS_00117909"; exon_number "1"; oId "CUFF.14623.1"; class_code "u"; tss_id
scaffold40456	Cufflinks	exon	7283	7698	.	+	.	gene_id "XLOC_036953"; transcript_id "TCONS_00117894"; exon_number "1"; oId "CUFF.13450.1"; class_code "u"; tss_id
scaffold40456	Cufflinks	exon	59089	59408	.	+	.	gene_id "XLOC_036964"; transcript_id "TCONS_00117911"; exon_number "1"; oId "CUFF.14625.1"; class_code "u"; tss_id
scaffold40456	Cufflinks	exon	59344	59663	.	+	.	gene_id "XLOC_036964"; transcript_id "TCONS_00117941"; exon_number "1"; oId "CUFF.13625.1"; class_code "u"; tss_id
scaffold40456	Cufflinks	exon	59583	59787	.	+	.	gene_id "XLOC_036964"; transcript_id "TCONS_00117926"; exon_number "1"; oId "CUFF.13099.1"; class_code "u"; tss_id
scaffold40456	Cufflinks	exon	60491	60743	.	+	.	gene_id "XLOC_036965"; transcript_id "TCONS_00117912"; exon_number "1"; oId "CUFF.14626.1"; class_code "u"; tss_id
scaffold40456	Cufflinks	exon	60570	60879	.	+	.	gene_id "XLOC_036965"; transcript_id "TCONS_00117934"; exon_number "1"; oId "CUFF.12962.1"; class_code "u"; tss_id
scaffold40456	Cufflinks	exon	15739	16308	.	+	.	gene_id "XLOC_036956"; transcript_id "TCONS_00117954"; exon_number "1"; oId "CUFF.12885.1"; class_code "u"; tss_id
scaffold40456	Cufflinks	exon	53632	54027	.	+	.	gene_id "XLOC_036960"; transcript_id "TCONS_00117907"; exon_number "1"; oId "CUFF.14621.1"; class_code "u"; tss_id
scaffold40456	Cufflinks	exon	54254	54682	.	+	.	gene_id "XLOC_036961"; transcript_id "TCONS_00117908"; exon_number "1"; oId "CUFF.14622.1"; class_code "u"; tss_id
scaffold40512	Cufflinks	exon	5817	6037	.	+	.	gene_id "XLOC_036984"; transcript_id "TCONS_00117968"; exon_number "1"; oId "CUFF.19887.1"; class_code "u"; tss_id
scaffold40514	Cufflinks	exon	47035	47423	.	+	.	gene_id "XLOC_036995"; transcript_id "TCONS_00117998"; exon_number "1"; oId "CUFF.12975.1"; class_code "u"; tss_id
scaffold40514	Cufflinks	exon	46046	46391	.	+	.	gene_id "XLOC_036994"; transcript_id "TCONS_00117985"; exon_number "1"; oId "CUFF.14641.1"; class_code "u"; tss_id
scaffold40526	Cufflinks	exon	66600	67161	.	+	.	gene_id "XLOC_037002"; transcript_id "TCONS_00118025"; exon_number "1"; oId "CUFF.19904.1"; class_code "u"; tss_id
scaffold40526	Cufflinks	exon	91957	92322	.	+	.	gene_id "XLOC_037003"; transcript_id "TCONS_00118027"; exon_number "1"; oId "CUFF.15627.1"; class_code "u"; tss_id
scaffold40534	Cufflinks	exon	83259	83933	.	+	.	gene_id "XLOC_037026"; transcript_id "TCONS_00118067"; exon_number "1"; oId "CUFF.14662.1"; class_code "u"; tss_id
scaffold40556	Cufflinks	exon	25138	25362	.	+	.	gene_id "XLOC_037041"; transcript_id "TCONS_00118166"; exon_number "1"; oId "CUFF.15652.1"; class_code "u"; tss_id
scaffold40556	Cufflinks	exon	18824	19171	.	+	.	gene_id "XLOC_037041"; transcript_id "TCONS_00118168"; exon_number "1"; oId "CUFF.11615.1"; class_code "u"; tss_id
scaffold40586	Cufflinks	exon	1407	1618	.	+	.	gene_id "XLOC_037061"; transcript_id "TCONS_00118200"; exon_number "1"; oId "CUFF.14206.1"; class_code "u"; tss_id
scaffold40586	Cufflinks	exon	1777	2001	.	+	.	gene_id "XLOC_037061"; transcript_id "TCONS_00118201"; exon_number "1"; oId "CUFF.14207.1"; class_code "u"; tss_id
scaffold40586	Cufflinks	exon	88557	88826	.	+	.	gene_id "XLOC_037066"; transcript_id "TCONS_00118207"; exon_number "1"; oId "CUFF.14210.1"; class_code "u"; tss_id
scaffold40598	Cufflinks	exon	47624	48268	.	+	.	gene_id "XLOC_037078"; transcript_id "TCONS_00118225"; exon_number "1"; oId "CUFF.13507.1"; class_code "u"; tss_id
scaffold40598	Cufflinks	exon	48565	49436	.	+	.	gene_id "XLOC_037079"; transcript_id "TCONS_00118226"; exon_number "1"; oId "CUFF.13508.1"; class_code "u"; tss_id
scaffold40598	Cufflinks	exon	52949	53305	.	+	.	gene_id "XLOC_037067"; transcript_id "TCONS_00118251"; exon_number "1"; oId "CUFF.13677.1"; class_code "u"; tss_id
scaffold40598	Cufflinks	exon	14697	15495	.	+	.	gene_id "XLOC_037075"; transcript_id "TCONS_00118249"; exon_number "1"; oId "CUFF.13010.1"; class_code "u"; tss_id
scaffold406	Cufflinks	exon	196782	197164	.	+	.	gene_id "XLOC_037141"; transcript_id "TCONS_00118496"; exon_number "1"; oId "CUFF.11630.1"; class_code "u"; tss_id
scaffold406	Cufflinks	exon	203174	203702	.	+	.	gene_id "XLOC_037143"; transcript_id "TCONS_00118416"; exon_number "1"; oId "CUFF.19952.1"; class_code "u"; tss_id
scaffold406	Cufflinks	exon	497619	498088	.	+	.	gene_id "XLOC_037156"; transcript_id "TCONS_00118346"; exon_number "1"; oId "CUFF.14694.1"; class_code "u"; tss_id
scaffold406	Cufflinks	exon	729390	729688	.	+	.	gene_id "XLOC_037105"; transcript_id "TCONS_00118391"; exon_number "1"; oId "CUFF.19976.1"; class_code "u"; tss_id
scaffold406	Cufflinks	exon	498572	498941	.	+	.	gene_id "XLOC_037157"; transcript_id "TCONS_00118378"; exon_number "1"; oId "CUFF.13163.1"; class_code "u"; tss_id
scaffold406	Cufflinks	exon	498688	499243	.	+	.	gene_id "XLOC_037157"; transcript_id "TCONS_00118369"; exon_number "1"; oId "CUFF.12955.1"; class_code "u"; tss_id
scaffold406	Cufflinks	exon	599885	600111	.	+	.	gene_id "XLOC_037170"; transcript_id "TCONS_00118465"; exon_number "1"; oId "CUFF.13700.1"; class_code "u"; tss_id
scaffold406	Cufflinks	exon	499670	499907	.	+	.	gene_id "XLOC_037158"; transcript_id "TCONS_00118482"; exon_number "1"; oId "CUFF.14232.1"; class_code "u"; tss_id
scaffold406	Cufflinks	exon	731515	731981	.	+	.	gene_id "XLOC_037176"; transcript_id "TCONS_00118423"; exon_number "1"; oId "CUFF.19978.1"; class_code "u"; tss_id
scaffold406	Cufflinks	exon	500428	500757	.	+	.	gene_id "XLOC_037159"; transcript_id "TCONS_00118483"; exon_number "1"; oId "CUFF.14233.1"; class_code "u"; tss_id
scaffold406	Cufflinks	exon	733224	733588	.	+	.	gene_id "XLOC_037177"; transcript_id "TCONS_00118424"; exon_number "1"; oId "CUFF.19979.1"; class_code "u"; tss_id
scaffold406	Cufflinks	exon	346957	347177	.	+	.	gene_id "XLOC_037089"; transcript_id "TCONS_00118385"; exon_number "1"; oId "CUFF.19954.1"; class_code "u"; tss_id
scaffold406	Cufflinks	exon	399324	399538	.	-	.	gene_id "XLOC_037115"; transcript_id "TCONS_00118399"; exon_number "2"; oId "CUFF.19956.1"; class_code "u"; tss_id
scaffold406	Cufflinks	exon	736725	737002	.	+	.	gene_id "XLOC_037105"; transcript_id "TCONS_00118488"; exon_number "2"; oId "CUFF.11648.1"; class_code "u"; tss_id
scaffold406	Cufflinks	exon	737692	737901	.	+	.	gene_id "XLOC_037105"; transcript_id "TCONS_00118506"; exon_number "1"; oId "CUFF.13295.1"; class_code "u"; tss_id
scaffold406	Cufflinks	exon	738280	738572	.	+	.	gene_id "XLOC_037106"; transcript_id "TCONS_00118489"; exon_number "1"; oId "CUFF.11649.1"; class_code "u"; tss_id
scaffold406	Cufflinks	exon	486936	487377	.	+	.	gene_id "XLOC_037154"; transcript_id "TCONS_00118442"; exon_number "1"; oId "CUFF.13024.1"; class_code "u"; tss_id
scaffold406	Cufflinks	exon	487548	487937	.	+	.	gene_id "XLOC_037155"; transcript_id "TCONS_00118443"; exon_number "1"; oId "CUFF.13025.1"; class_code "u"; tss_id
scaffold406	Cufflinks	exon	163669	164588	.	+	.	gene_id "XLOC_037134"; transcript_id "TCONS_00118414"; exon_number "1"; oId "CUFF.19950.1"; class_code "u"; tss_id
scaffold406	Cufflinks	exon	168284	169324	.	+	.	gene_id "XLOC_037135"; transcript_id "TCONS_00118415"; exon_number "1"; oId "CUFF.19951.1"; class_code "u"; tss_id
scaffold40614	Cufflinks	exon	19670	19892	.	+	.	gene_id "XLOC_037208"; transcript_id "TCONS_00118594"; exon_number "1"; oId "CUFF.13549.1"; class_code "u"; tss_id
scaffold40634	Cufflinks	exon	94889	95140	.	+	.	gene_id "XLOC_037223"; transcript_id "TCONS_00118626"; exon_number "1"; oId "CUFF.12988.1"; class_code "u"; tss_id
scaffold40680	Cufflinks	exon	82352	82604	.	+	.	gene_id "XLOC_037285"; transcript_id "TCONS_00118871"; exon_number "1"; oId "CUFF.13579.1"; class_code "u"; tss_id
scaffold40680	Cufflinks	exon	40406	40622	.	+	.	gene_id "XLOC_037284"; transcript_id "TCONS_00118870"; exon_number "1"; oId "CUFF.13575.1"; class_code "u"; tss_id
scaffold40680	Cufflinks	exon	66093	66295	.	+	.	gene_id "XLOC_037278"; transcript_id "TCONS_00118876"; exon_number "1"; oId "CUFF.13215.1"; class_code "u"; tss_id
scaffold40680	Cufflinks	exon	66467	66817	.	+	.	gene_id "XLOC_037278"; transcript_id "TCONS_00118879"; exon_number "1"; oId "CUFF.20047.1"; class_code "u"; tss_id
scaffold40690	Cufflinks	exon	91263	91473	.	+	.	gene_id "XLOC_037287"; transcript_id "TCONS_00118893"; exon_number "1"; oId "CUFF.20049.1"; class_code "u"; tss_id
scaffold40702	Cufflinks	exon	47787	47999	.	+	.	gene_id "XLOC_037293"; transcript_id "TCONS_00118957"; exon_number "1"; oId "CUFF.11699.1"; class_code "u"; tss_id
scaffold40702	Cufflinks	exon	63283	63918	.	+	.	gene_id "XLOC_037297"; transcript_id "TCONS_00118932"; exon_number "1"; oId "CUFF.14752.1"; class_code "u"; tss_id
scaffold40702	Cufflinks	exon	81379	81803	.	+	.	gene_id "XLOC_037299"; transcript_id "TCONS_00118946"; exon_number "1"; oId "CUFF.20060.1"; class_code "u"; tss_id
scaffold40702	Cufflinks	exon	82144	82598	.	+	.	gene_id "XLOC_037300"; transcript_id "TCONS_00118933"; exon_number "1"; oId "CUFF.14754.1"; class_code "u"; tss_id
scaffold40702	Cufflinks	exon	86096	86465	.	+	.	gene_id "XLOC_037302"; transcript_id "TCONS_00118934"; exon_number "1"; oId "CUFF.14756.1"; class_code "u"; tss_id
scaffold40702	Cufflinks	exon	86693	86923	.	+	.	gene_id "XLOC_037303"; transcript_id "TCONS_00118935"; exon_number "1"; oId "CUFF.14757.1"; class_code "u"; tss_id
scaffold40744	Cufflinks	exon	39638	39916	.	+	.	gene_id "XLOC_037325"; transcript_id "TCONS_00119047"; exon_number "1"; oId "CUFF.20073.1"; class_code "u"; tss_id
scaffold40794	Cufflinks	exon	88208	88593	.	+	.	gene_id "XLOC_037331"; transcript_id "TCONS_00119056"; exon_number "1"; oId "CUFF.20077.1"; class_code "u"; tss_id
scaffold408	Cufflinks	exon	645939	646205	.	+	.	gene_id "XLOC_037424"; transcript_id "TCONS_00119276"; exon_number "1"; oId "CUFF.20131.1"; class_code "u"; tss_id
scaffold408	Cufflinks	exon	206020	206409	.	+	.	gene_id "XLOC_037400"; transcript_id "TCONS_00119264"; exon_number "1"; oId "CUFF.20095.1"; class_code "u"; tss_id
scaffold408	Cufflinks	exon	794694	794986	.	+	.	gene_id "XLOC_037431"; transcript_id "TCONS_00119383"; exon_number "1"; oId "CUFF.13042.1"; class_code "u"; tss_id
scaffold408	Cufflinks	exon	681906	682221	.	+	.	gene_id "XLOC_037429"; transcript_id "TCONS_00119345"; exon_number "1"; oId "CUFF.14335.1"; class_code "u"; tss_id
scaffold408	Cufflinks	exon	681973	682377	.	+	.	gene_id "XLOC_037429"; transcript_id "TCONS_00119279"; exon_number "1"; oId "CUFF.20136.1"; class_code "u"; tss_id
scaffold40808	Cufflinks	exon	60356	60815	.	+	.	gene_id "XLOC_037441"; transcript_id "TCONS_00119394"; exon_number "1"; oId "CUFF.20151.1"; class_code "u"; tss_id
scaffold40820	Cufflinks	exon	2328	2757	.	+	.	gene_id "XLOC_037449"; transcript_id "TCONS_00119460"; exon_number "1"; oId "CUFF.20154.1"; class_code "u"; tss_id
scaffold40822	Cufflinks	exon	23799	24036	.	+	.	gene_id "XLOC_037461"; transcript_id "TCONS_00119516"; exon_number "1"; oId "CUFF.20173.1"; class_code "u"; tss_id
scaffold40822	Cufflinks	exon	24187	25023	.	+	.	gene_id "XLOC_037462"; transcript_id "TCONS_00119517"; exon_number "1"; oId "CUFF.20174.1"; class_code "u"; tss_id
scaffold40832	Cufflinks	exon	550	888	.	+	.	gene_id "XLOC_037473"; transcript_id "TCONS_00119565"; exon_number "1"; oId "CUFF.14818.1"; class_code "u"; tss_id
scaffold409	Cufflinks	exon	21538	21903	.	+	.	gene_id "XLOC_037540"; transcript_id "TCONS_00119891"; exon_number "1"; oId "CUFF.20215.1"; class_code "u"; tss_id
scaffold40910	Cufflinks	exon	696	1055	.	-	.	gene_id "XLOC_037548"; transcript_id "TCONS_00119956"; exon_number "1"; oId "CUFF.13185.1"; class_code "u"; tss_id
scaffold40928	Cufflinks	exon	73654	73976	.	+	.	gene_id "XLOC_037590"; transcript_id "TCONS_00120051"; exon_number "1"; oId "CUFF.14870.1"; class_code "u"; tss_id
scaffold40938	Cufflinks	exon	34156	34373	.	+	.	gene_id "XLOC_037595"; transcript_id "TCONS_00120068"; exon_number "1"; oId "CUFF.13695.1"; class_code "u"; tss_id
scaffold40938	Cufflinks	exon	39921	40212	.	+	.	gene_id "XLOC_037598"; transcript_id "TCONS_00120074"; exon_number "1"; oId "CUFF.14872.1"; class_code "u"; tss_id
scaffold40950	Cufflinks	exon	36838	37269	.	+	.	gene_id "XLOC_037628"; transcript_id "TCONS_00120164"; exon_number "1"; oId "CUFF.13214.1"; class_code "u"; tss_id
scaffold40950	Cufflinks	exon	36986	37959	.	+	.	gene_id "XLOC_037628"; transcript_id "TCONS_00120155"; exon_number "1"; oId "CUFF.14881.1"; class_code "u"; tss_id
scaffold40950	Cufflinks	exon	5672	5954	.	+	.	gene_id "XLOC_037618"; transcript_id "TCONS_00120168"; exon_number "1"; oId "CUFF.14422.1"; class_code "u"; tss_id
scaffold40950	Cufflinks	exon	6988	7279	.	+	.	gene_id "XLOC_037618"; transcript_id "TCONS_00120168"; exon_number "2"; oId "CUFF.14422.1"; class_code "u"; tss_id
scaffold40950	Cufflinks	exon	7892	8277	.	+	.	gene_id "XLOC_037626"; transcript_id "TCONS_00120153"; exon_number "1"; oId "CUFF.14879.1"; class_code "u"; tss_id
scaffold40950	Cufflinks	exon	11457	11715	.	+	.	gene_id "XLOC_037627"; transcript_id "TCONS_00120154"; exon_number "1"; oId "CUFF.14880.1"; class_code "u"; tss_id
scaffold40952	Cufflinks	exon	70569	70846	.	+	.	gene_id "XLOC_037639"; transcript_id "TCONS_00120194"; exon_number "1"; oId "CUFF.14427.1"; class_code "u"; tss_id
scaffold40952	Cufflinks	exon	69874	70301	.	+	.	gene_id "XLOC_037638"; transcript_id "TCONS_00120187"; exon_number "1"; oId "CUFF.20259.1"; class_code "u"; tss_id
scaffold40974	Cufflinks	exon	35345	35544	.	-	.	gene_id "XLOC_037659"; transcript_id "TCONS_00120290"; exon_number "2"; oId "CUFF.20267.1"; class_code "u"; tss_id
scaffold40974	Cufflinks	exon	76346	77006	.	+	.	gene_id "XLOC_037662"; transcript_id "TCONS_00120292"; exon_number "1"; oId "CUFF.20269.1"; class_code "u"; tss_id
scaffold40974	Cufflinks	exon	94106	94559	.	+	.	gene_id "XLOC_037663"; transcript_id "TCONS_00120294"; exon_number "1"; oId "CUFF.13877.1"; class_code "u"; tss_id
scaffold40980	Cufflinks	exon	42005	42549	.	+	.	gene_id "XLOC_037677"; transcript_id "TCONS_00120346"; exon_number "1"; oId "CUFF.11837.1"; class_code "u"; tss_id
scaffold40980	Cufflinks	exon	42123	42656	.	+	.	gene_id "XLOC_037677"; transcript_id "TCONS_00120305"; exon_number "1"; oId "CUFF.13724.1"; class_code "u"; tss_id
scaffold40980	Cufflinks	exon	44782	45144	.	+	.	gene_id "XLOC_037678"; transcript_id "TCONS_00120350"; exon_number "1"; oId "CUFF.13507.1"; class_code "u"; tss_id
scaffold40980	Cufflinks	exon	47489	47767	.	+	.	gene_id "XLOC_037679"; transcript_id "TCONS_00120351"; exon_number "1"; oId "CUFF.13508.1"; class_code "u"; tss_id
scaffold40980	Cufflinks	exon	47548	47894	.	+	.	gene_id "XLOC_037679"; transcript_id "TCONS_00120333"; exon_number "1"; oId "CUFF.15913.1"; class_code "u"; tss_id
scaffold40980	Cufflinks	exon	48346	48720	.	+	.	gene_id "XLOC_037680"; transcript_id "TCONS_00120313"; exon_number "1"; oId "CUFF.14896.1"; class_code "u"; tss_id
scaffold40980	Cufflinks	exon	50177	50908	.	+	.	gene_id "XLOC_037681"; transcript_id "TCONS_00120314"; exon_number "1"; oId "CUFF.14897.1"; class_code "u"; tss_id
scaffold40980	Cufflinks	exon	35399	35644	.	+	.	gene_id "XLOC_037676"; transcript_id "TCONS_00120312"; exon_number "1"; oId "CUFF.14895.1"; class_code "u"; tss_id
scaffold40980	Cufflinks	exon	59916	61405	.	+	.	gene_id "XLOC_037684"; transcript_id "TCONS_00120327"; exon_number "1"; oId "CUFF.20277.1"; class_code "u"; tss_id
scaffold40982	Cufflinks	exon	104636	105147	.	+	.	gene_id "XLOC_037698"; transcript_id "TCONS_00120364"; exon_number "1"; oId "CUFF.13735.1"; class_code "u"; tss_id
scaffold40982	Cufflinks	exon	104942	105322	.	+	.	gene_id "XLOC_037698"; transcript_id "TCONS_00120376"; exon_number "1"; oId "CUFF.20283.1"; class_code "u"; tss_id
scaffold410	Cufflinks	exon	393441	393837	.	+	.	gene_id "XLOC_037757"; transcript_id "TCONS_00120481"; exon_number "1"; oId "CUFF.14921.1"; class_code "u"; tss_id
scaffold410	Cufflinks	exon	19206	19425	.	+	.	gene_id "XLOC_037743"; transcript_id "TCONS_00120542"; exon_number "1"; oId "CUFF.20290.1"; class_code "u"; tss_id
scaffold410	Cufflinks	exon	390598	391257	.	+	.	gene_id "XLOC_037755"; transcript_id "TCONS_00120480"; exon_number "1"; oId "CUFF.14920.1"; class_code "u"; tss_id
scaffold410	Cufflinks	exon	391287	391560	.	+	.	gene_id "XLOC_037756"; transcript_id "TCONS_00120573"; exon_number "1"; oId "CUFF.13251.1"; class_code "u"; tss_id
scaffold41022	Cufflinks	exon	49764	50484	.	+	.	gene_id "XLOC_037776"; transcript_id "TCONS_00120666"; exon_number "1"; oId "CUFF.13262.1"; class_code "u"; tss_id
scaffold41064	Cufflinks	exon	2268	2717	.	+	.	gene_id "XLOC_037787"; transcript_id "TCONS_00120726"; exon_number "1"; oId "CUFF.20323.1"; class_code "u"; tss_id
scaffold41064	Cufflinks	exon	3875	4152	.	+	.	gene_id "XLOC_037793"; transcript_id "TCONS_00120736"; exon_number "1"; oId "CUFF.20324.1"; class_code "u"; tss_id
scaffold41064	Cufflinks	exon	89081	89515	.	+	.	gene_id "XLOC_037800"; transcript_id "TCONS_00120739"; exon_number "1"; oId "CUFF.20332.1"; class_code "u"; tss_id
scaffold41082	Cufflinks	exon	30511	30727	.	+	.	gene_id "XLOC_037806"; transcript_id "TCONS_00120780"; exon_number "1"; oId "CUFF.13770.1"; class_code "u"; tss_id
scaffold41082	Cufflinks	exon	70989	71337	.	+	.	gene_id "XLOC_037814"; transcript_id "TCONS_00120807"; exon_number "1"; oId "CUFF.14492.1"; class_code "u"; tss_id
scaffold41082	Cufflinks	exon	51669	51877	.	+	.	gene_id "XLOC_037811"; transcript_id "TCONS_00120796"; exon_number "1"; oId "CUFF.20338.1"; class_code "u"; tss_id
scaffold41136	Cufflinks	exon	92270	92564	.	+	.	gene_id "XLOC_037840"; transcript_id "TCONS_00120886"; exon_number "1"; oId "CUFF.20359.1"; class_code "u"; tss_id
scaffold41136	Cufflinks	exon	95190	95820	.	+	.	gene_id "XLOC_037841"; transcript_id "TCONS_00120887"; exon_number "1"; oId "CUFF.20360.1"; class_code "u"; tss_id
scaffold41136	Cufflinks	exon	95877	96705	.	+	.	gene_id "XLOC_037842"; transcript_id "TCONS_00120888"; exon_number "1"; oId "CUFF.20361.1"; class_code "u"; tss_id
scaffold41164	Cufflinks	exon	3778	4167	.	+	.	gene_id "XLOC_037856"; transcript_id "TCONS_00120914"; exon_number "1"; oId "CUFF.14962.1"; class_code "u"; tss_id
scaffold412	Cufflinks	exon	450851	451237	.	+	.	gene_id "XLOC_037934"; transcript_id "TCONS_00121028"; exon_number "1"; oId "CUFF.14989.1"; class_code "u"; tss_id
scaffold412	Cufflinks	exon	434476	436241	.	+	.	gene_id "XLOC_037882"; transcript_id "TCONS_00121023"; exon_number "1"; oId "CUFF.14988.1"; class_code "u"; tss_id
scaffold412	Cufflinks	exon	434595	434810	.	+	.	gene_id "XLOC_037882"; transcript_id "TCONS_00121032"; exon_number "1"; oId "CUFF.13253.2"; class_code "u"; tss_id
scaffold412	Cufflinks	exon	435012	436747	.	+	.	gene_id "XLOC_037882"; transcript_id "TCONS_00121116"; exon_number "1"; oId "CUFF.14541.1"; class_code "u"; tss_id
scaffold412	Cufflinks	exon	435134	435907	.	+	.	gene_id "XLOC_037882"; transcript_id "TCONS_00121032"; exon_number "2"; oId "CUFF.13253.2"; class_code "u"; tss_id
scaffold412	Cufflinks	exon	285640	286471	.	+	.	gene_id "XLOC_037930"; transcript_id "TCONS_00121109"; exon_number "1"; oId "CUFF.15999.1"; class_code "u"; tss_id
scaffold412	Cufflinks	exon	286161	286581	.	+	.	gene_id "XLOC_037930"; transcript_id "TCONS_00121088"; exon_number "1"; oId "CUFF.20406.1"; class_code "u"; tss_id
scaffold412	Cufflinks	exon	170145	170482	.	+	.	gene_id "XLOC_037922"; transcript_id "TCONS_00121085"; exon_number "1"; oId "CUFF.20392.1"; class_code "u"; tss_id
scaffold412	Cufflinks	exon	170550	171069	.	+	.	gene_id "XLOC_037923"; transcript_id "TCONS_00121086"; exon_number "1"; oId "CUFF.20393.1"; class_code "u"; tss_id
scaffold41206	Cufflinks	exon	62538	62821	.	+	.	gene_id "XLOC_037952"; transcript_id "TCONS_00121166"; exon_number "1"; oId "CUFF.20432.1"; class_code "u"; tss_id
scaffold41206	Cufflinks	exon	66191	66737	.	+	.	gene_id "XLOC_037954"; transcript_id "TCONS_00121168"; exon_number "1"; oId "CUFF.20435.1"; class_code "u"; tss_id
scaffold41206	Cufflinks	exon	18971	19329	.	+	.	gene_id "XLOC_037946"; transcript_id "TCONS_00121169"; exon_number "1"; oId "CUFF.13316.1"; class_code "u"; tss_id
scaffold41206	Cufflinks	exon	27998	28553	.	+	.	gene_id "XLOC_037947"; transcript_id "TCONS_00121163"; exon_number "1"; oId "CUFF.20427.1"; class_code "u"; tss_id
scaffold41206	Cufflinks	exon	40352	42194	.	-	.	gene_id "XLOC_037943"; transcript_id "TCONS_00121162"; exon_number "1"; oId "CUFF.20428.1"; class_code "u"; tss_id
scaffold41206	Cufflinks	exon	42027	42430	.	+	.	gene_id "XLOC_037949"; transcript_id "TCONS_00121159"; exon_number "1"; oId "CUFF.13441.1"; class_code "u"; tss_id
scaffold41210	Cufflinks	exon	27863	28306	.	+	.	gene_id "XLOC_037965"; transcript_id "TCONS_00121204"; exon_number "1"; oId "CUFF.20438.1"; class_code "u"; tss_id
scaffold41210	Cufflinks	exon	74991	75322	.	+	.	gene_id "XLOC_037974"; transcript_id "TCONS_00121221"; exon_number "1"; oId "CUFF.11926.1"; class_code "u"; tss_id
scaffold41210	Cufflinks	exon	28656	28873	.	-	.	gene_id "XLOC_037961"; transcript_id "TCONS_00121201"; exon_number "1"; oId "CUFF.20439.1"; class_code "u"; tss_id
scaffold41212	Cufflinks	exon	60645	61316	.	+	.	gene_id "XLOC_037987"; transcript_id "TCONS_00121248"; exon_number "1"; oId "CUFF.15002.1"; class_code "u"; tss_id
scaffold41212	Cufflinks	exon	61662	61965	.	-	.	gene_id "XLOC_037979"; transcript_id "TCONS_00121274"; exon_number "1"; oId "CUFF.16031.1"; class_code "u"; tss_id
scaffold41214	Cufflinks	exon	67293	67957	.	+	.	gene_id "XLOC_037997"; transcript_id "TCONS_00121301"; exon_number "1"; oId "CUFF.14563.1"; class_code "u"; tss_id
scaffold41214	Cufflinks	exon	39972	40287	.	+	.	gene_id "XLOC_037996"; transcript_id "TCONS_00121297"; exon_number "1"; oId "CUFF.20451.1"; class_code "u"; tss_id
scaffold41228	Cufflinks	exon	55271	55472	.	+	.	gene_id "XLOC_038014"; transcript_id "TCONS_00121376"; exon_number "1"; oId "CUFF.16049.1"; class_code "u"; tss_id
scaffold41228	Cufflinks	exon	89668	90009	.	+	.	gene_id "XLOC_038016"; transcript_id "TCONS_00121364"; exon_number "1"; oId "CUFF.20467.1"; class_code "u"; tss_id
scaffold41296	Cufflinks	exon	44	248	.	+	.	gene_id "XLOC_038048"; transcript_id "TCONS_00121500"; exon_number "1"; oId "CUFF.13638.1"; class_code "u"; tss_id
scaffold413	Cufflinks	exon	770515	770795	.	+	.	gene_id "XLOC_038175"; transcript_id "TCONS_00121743"; exon_number "1"; oId "CUFF.20544.1"; class_code "u"; tss_id
scaffold413	Cufflinks	exon	668990	669989	.	+	.	gene_id "XLOC_038161"; transcript_id "TCONS_00121877"; exon_number "1"; oId "CUFF.13290.1"; class_code "u"; tss_id
scaffold413	Cufflinks	exon	670313	670909	.	+	.	gene_id "XLOC_038162"; transcript_id "TCONS_00121878"; exon_number "1"; oId "CUFF.13291.1"; class_code "u"; tss_id
scaffold413	Cufflinks	exon	671127	671553	.	+	.	gene_id "XLOC_038163"; transcript_id "TCONS_00121637"; exon_number "1"; oId "CUFF.15079.1"; class_code "u"; tss_id
scaffold413	Cufflinks	exon	671399	671729	.	+	.	gene_id "XLOC_038163"; transcript_id "TCONS_00121582"; exon_number "1"; oId "CUFF.13854.1"; class_code "u"; tss_id
scaffold413	Cufflinks	exon	671668	672751	.	+	.	gene_id "XLOC_038163"; transcript_id "TCONS_00121638"; exon_number "1"; oId "CUFF.15080.1"; class_code "u"; tss_id
scaffold413	Cufflinks	exon	673008	674469	.	+	.	gene_id "XLOC_038164"; transcript_id "TCONS_00121639"; exon_number "1"; oId "CUFF.15081.1"; class_code "u"; tss_id
scaffold413	Cufflinks	exon	85042	85860	.	+	.	gene_id "XLOC_038062"; transcript_id "TCONS_00121697"; exon_number "1"; oId "CUFF.20503.1"; class_code "u"; tss_id
scaffold413	Cufflinks	exon	296486	296944	.	+	.	gene_id "XLOC_038111"; transcript_id "TCONS_00121607"; exon_number "1"; oId "CUFF.15036.1"; class_code "u"; tss_id
scaffold413	Cufflinks	exon	674438	674676	.	+	.	gene_id "XLOC_038164"; transcript_id "TCONS_00121584"; exon_number "1"; oId "CUFF.13856.1"; class_code "u"; tss_id
scaffold413	Cufflinks	exon	674521	675858	.	+	.	gene_id "XLOC_038164"; transcript_id "TCONS_00121640"; exon_number "1"; oId "CUFF.15082.1"; class_code "u"; tss_id
scaffold413	Cufflinks	exon	676177	676578	.	+	.	gene_id "XLOC_038165"; transcript_id "TCONS_00121641"; exon_number "1"; oId "CUFF.15083.1"; class_code "u"; tss_id
scaffold413	Cufflinks	exon	480992	481326	.	+	.	gene_id "XLOC_038124"; transcript_id "TCONS_00121616"; exon_number "1"; oId "CUFF.15048.1"; class_code "u"; tss_id
scaffold413	Cufflinks	exon	660539	662689	.	+	.	gene_id "XLOC_038156"; transcript_id "TCONS_00121872"; exon_number "1"; oId "CUFF.13285.1"; class_code "u"; tss_id
scaffold413	Cufflinks	exon	483753	484050	.	+	.	gene_id "XLOC_038125"; transcript_id "TCONS_00121842"; exon_number "1"; oId "CUFF.11971.1"; class_code "u"; tss_id
scaffold413	Cufflinks	exon	662881	665339	.	+	.	gene_id "XLOC_038157"; transcript_id "TCONS_00121873"; exon_number "1"; oId "CUFF.13286.1"; class_code "u"; tss_id
scaffold413	Cufflinks	exon	227243	227559	.	+	.	gene_id "XLOC_038107"; transcript_id "TCONS_00121735"; exon_number "1"; oId "CUFF.20510.1"; class_code "u"; tss_id
scaffold413	Cufflinks	exon	665491	665879	.	+	.	gene_id "XLOC_038158"; transcript_id "TCONS_00121874"; exon_number "1"; oId "CUFF.13287.1"; class_code "u"; tss_id
scaffold413	Cufflinks	exon	666351	667227	.	+	.	gene_id "XLOC_038159"; transcript_id "TCONS_00121875"; exon_number "1"; oId "CUFF.13288.1"; class_code "u"; tss_id
scaffold413	Cufflinks	exon	667372	668825	.	+	.	gene_id "XLOC_038160"; transcript_id "TCONS_00121876"; exon_number "1"; oId "CUFF.13289.1"; class_code "u"; tss_id
scaffold413	Cufflinks	exon	758399	759031	.	+	.	gene_id "XLOC_038173"; transcript_id "TCONS_00121742"; exon_number "1"; oId "CUFF.20543.1"; class_code "u"; tss_id
scaffold413	Cufflinks	exon	761794	762040	.	+	.	gene_id "XLOC_038174"; transcript_id "TCONS_00121832"; exon_number "1"; oId "CUFF.14631.1"; class_code "u"; tss_id
scaffold413	Cufflinks	exon	236970	237489	.	+	.	gene_id "XLOC_038109"; transcript_id "TCONS_00121870"; exon_number "1"; oId "CUFF.13257.1"; class_code "u"; tss_id
scaffold41312	Cufflinks	exon	75505	75859	.	+	.	gene_id "XLOC_038182"; transcript_id "TCONS_00121885"; exon_number "1"; oId "CUFF.13867.1"; class_code "u"; tss_id
scaffold41312	Cufflinks	exon	114003	114259	.	+	.	gene_id "XLOC_038184"; transcript_id "TCONS_00121899"; exon_number "1"; oId "CUFF.20551.1"; class_code "u"; tss_id
scaffold41356	Cufflinks	exon	104631	105190	.	+	.	gene_id "XLOC_038211"; transcript_id "TCONS_00121975"; exon_number "1"; oId "CUFF.14643.1"; class_code "u"; tss_id
scaffold41358	Cufflinks	exon	10860	11579	.	+	.	gene_id "XLOC_038226"; transcript_id "TCONS_00122015"; exon_number "1"; oId "CUFF.20571.1"; class_code "u"; tss_id
scaffold41358	Cufflinks	exon	19292	19499	.	+	.	gene_id "XLOC_038227"; transcript_id "TCONS_00122009"; exon_number "1"; oId "CUFF.13508.1"; class_code "u"; tss_id
scaffold41372	Cufflinks	exon	9576	9870	.	+	.	gene_id "XLOC_038236"; transcript_id "TCONS_00122037"; exon_number "1"; oId "CUFF.13694.1"; class_code "u"; tss_id
scaffold41388	Cufflinks	exon	9519	9738	.	+	.	gene_id "XLOC_038251"; transcript_id "TCONS_00122101"; exon_number "2"; oId "CUFF.16136.1"; class_code "u"; tss_id
scaffold41388	Cufflinks	exon	15030	15416	.	+	.	gene_id "XLOC_038257"; transcript_id "TCONS_00122091"; exon_number "1"; oId "CUFF.20592.1"; class_code "u"; tss_id
scaffold41388	Cufflinks	exon	15760	16078	.	+	.	gene_id "XLOC_038258"; transcript_id "TCONS_00122092"; exon_number "1"; oId "CUFF.20593.1"; class_code "u"; tss_id
scaffold41388	Cufflinks	exon	16143	16762	.	+	.	gene_id "XLOC_038259"; transcript_id "TCONS_00122093"; exon_number "1"; oId "CUFF.20594.1"; class_code "u"; tss_id
scaffold41388	Cufflinks	exon	17234	17841	.	+	.	gene_id "XLOC_038260"; transcript_id "TCONS_00122094"; exon_number "1"; oId "CUFF.20595.1"; class_code "u"; tss_id
scaffold41388	Cufflinks	exon	17892	18299	.	+	.	gene_id "XLOC_038261"; transcript_id "TCONS_00122095"; exon_number "1"; oId "CUFF.20596.1"; class_code "u"; tss_id
scaffold41388	Cufflinks	exon	34652	35042	.	+	.	gene_id "XLOC_038262"; transcript_id "TCONS_00122096"; exon_number "1"; oId "CUFF.20597.1"; class_code "u"; tss_id
scaffold41388	Cufflinks	exon	50541	50747	.	+	.	gene_id "XLOC_038264"; transcript_id "TCONS_00122085"; exon_number "1"; oId "CUFF.13357.1"; class_code "u"; tss_id
scaffold41388	Cufflinks	exon	66433	66673	.	+	.	gene_id "XLOC_038265"; transcript_id "TCONS_00122086"; exon_number "1"; oId "CUFF.13358.1"; class_code "u"; tss_id
scaffold41390	Cufflinks	exon	16753	16980	.	+	.	gene_id "XLOC_038273"; transcript_id "TCONS_00122120"; exon_number "1"; oId "CUFF.20601.1"; class_code "u"; tss_id
scaffold41390	Cufflinks	exon	18965	19376	.	+	.	gene_id "XLOC_038274"; transcript_id "TCONS_00122121"; exon_number "1"; oId "CUFF.20603.1"; class_code "u"; tss_id
scaffold41390	Cufflinks	exon	19517	19868	.	+	.	gene_id "XLOC_038275"; transcript_id "TCONS_00122122"; exon_number "1"; oId "CUFF.20604.1"; class_code "u"; tss_id
scaffold41416	Cufflinks	exon	38539	39028	.	+	.	gene_id "XLOC_038308"; transcript_id "TCONS_00122240"; exon_number "1"; oId "CUFF.20624.1"; class_code "u"; tss_id
scaffold41442	Cufflinks	exon	8997	9377	.	+	.	gene_id "XLOC_038334"; transcript_id "TCONS_00122295"; exon_number "1"; oId "CUFF.16168.1"; class_code "u"; tss_id
scaffold41442	Cufflinks	exon	20184	20553	.	+	.	gene_id "XLOC_038336"; transcript_id "TCONS_00122291"; exon_number "1"; oId "CUFF.20640.1"; class_code "u"; tss_id
scaffold41452	Cufflinks	exon	23204	23761	.	+	.	gene_id "XLOC_038359"; transcript_id "TCONS_00122346"; exon_number "1"; oId "CUFF.20645.1"; class_code "u"; tss_id
scaffold41452	Cufflinks	exon	34710	34946	.	-	.	gene_id "XLOC_038356"; transcript_id "TCONS_00122354"; exon_number "2"; oId "CUFF.16174.1"; class_code "u"; tss_id
scaffold41452	Cufflinks	exon	112826	113436	.	+	.	gene_id "XLOC_038362"; transcript_id "TCONS_00122337"; exon_number "1"; oId "CUFF.15137.1"; class_code "u"; tss_id
scaffold41452	Cufflinks	exon	114873	115590	.	+	.	gene_id "XLOC_038363"; transcript_id "TCONS_00122338"; exon_number "1"; oId "CUFF.15138.1"; class_code "u"; tss_id
scaffold41452	Cufflinks	exon	116771	117289	.	+	.	gene_id "XLOC_038365"; transcript_id "TCONS_00122339"; exon_number "1"; oId "CUFF.15139.1"; class_code "u"; tss_id
scaffold41452	Cufflinks	exon	117348	118129	.	+	.	gene_id "XLOC_038366"; transcript_id "TCONS_00122340"; exon_number "1"; oId "CUFF.15140.1"; class_code "u"; tss_id
scaffold41470	Cufflinks	exon	94561	95259	.	+	.	gene_id "XLOC_038373"; transcript_id "TCONS_00122362"; exon_number "1"; oId "CUFF.15141.1"; class_code "u"; tss_id
scaffold41470	Cufflinks	exon	96742	97691	.	+	.	gene_id "XLOC_038375"; transcript_id "TCONS_00122364"; exon_number "1"; oId "CUFF.15143.1"; class_code "u"; tss_id
scaffold41470	Cufflinks	exon	117007	117571	.	+	.	gene_id "XLOC_038377"; transcript_id "TCONS_00122366"; exon_number "1"; oId "CUFF.15145.1"; class_code "u"; tss_id
scaffold41480	Cufflinks	exon	4145	4409	.	+	.	gene_id "XLOC_038391"; transcript_id "TCONS_00122475"; exon_number "1"; oId "CUFF.14073.1"; class_code "u"; tss_id
scaffold41480	Cufflinks	exon	4224	4531	.	+	.	gene_id "XLOC_038391"; transcript_id "TCONS_00122463"; exon_number "1"; oId "CUFF.13756.1"; class_code "u"; tss_id
scaffold41480	Cufflinks	exon	4456	4831	.	+	.	gene_id "XLOC_038391"; transcript_id "TCONS_00122433"; exon_number "1"; oId "CUFF.15154.1"; class_code "u"; tss_id
scaffold41480	Cufflinks	exon	6293	6548	.	+	.	gene_id "XLOC_038392"; transcript_id "TCONS_00122434"; exon_number "1"; oId "CUFF.15155.1"; class_code "u"; tss_id
scaffold415	Cufflinks	exon	77795	78060	.	+	.	gene_id "XLOC_038407"; transcript_id "TCONS_00122500"; exon_number "1"; oId "CUFF.12040.1"; class_code "u"; tss_id
scaffold41502	Cufflinks	exon	113538	113935	.	+	.	gene_id "XLOC_038420"; transcript_id "TCONS_00122568"; exon_number "1"; oId "CUFF.13468.1"; class_code "u"; tss_id
scaffold41502	Cufflinks	exon	113990	115068	.	+	.	gene_id "XLOC_038420"; transcript_id "TCONS_00122533"; exon_number "1"; oId "CUFF.15171.1"; class_code "u"; tss_id
scaffold41502	Cufflinks	exon	971	1345	.	+	.	gene_id "XLOC_038415"; transcript_id "TCONS_00122556"; exon_number "1"; oId "CUFF.20670.1"; class_code "u"; tss_id
scaffold41502	Cufflinks	exon	1923	2197	.	+	.	gene_id "XLOC_038416"; transcript_id "TCONS_00122557"; exon_number "1"; oId "CUFF.20671.1"; class_code "u"; tss_id
scaffold41502	Cufflinks	exon	99528	99990	.	+	.	gene_id "XLOC_038417"; transcript_id "TCONS_00122585"; exon_number "1"; oId "CUFF.14713.1"; class_code "u"; tss_id
scaffold41502	Cufflinks	exon	113033	113782	.	+	.	gene_id "XLOC_038420"; transcript_id "TCONS_00122532"; exon_number "1"; oId "CUFF.15170.1"; class_code "u"; tss_id
scaffold41540	Cufflinks	exon	38779	39121	.	+	.	gene_id "XLOC_038456"; transcript_id "TCONS_00122779"; exon_number "1"; oId "CUFF.20709.1"; class_code "u"; tss_id
scaffold41540	Cufflinks	exon	38898	39135	.	+	.	gene_id "XLOC_038456"; transcript_id "TCONS_00122799"; exon_number "1"; oId "CUFF.14733.1"; class_code "u"; tss_id
scaffold41540	Cufflinks	exon	117851	118588	.	+	.	gene_id "XLOC_038460"; transcript_id "TCONS_00122808"; exon_number "1"; oId "CUFF.13773.1"; class_code "u"; tss_id
scaffold41546	Cufflinks	exon	71710	72211	.	-	.	gene_id "XLOC_038480"; transcript_id "TCONS_00122851"; exon_number "1"; oId "CUFF.13387.1"; class_code "u"; tss_id
scaffold41572	Cufflinks	exon	52429	52934	.	+	.	gene_id "XLOC_038533"; transcript_id "TCONS_00122941"; exon_number "1"; oId "CUFF.13968.1"; class_code "u"; tss_id
scaffold41572	Cufflinks	exon	53112	53659	.	+	.	gene_id "XLOC_038534"; transcript_id "TCONS_00122995"; exon_number "1"; oId "CUFF.12086.1"; class_code "u"; tss_id
scaffold41572	Cufflinks	exon	54208	54559	.	+	.	gene_id "XLOC_038535"; transcript_id "TCONS_00122976"; exon_number "1"; oId "CUFF.13820.1"; class_code "u"; tss_id
scaffold41572	Cufflinks	exon	54461	54763	.	+	.	gene_id "XLOC_038535"; transcript_id "TCONS_00122971"; exon_number "1"; oId "CUFF.20747.1"; class_code "u"; tss_id
scaffold41572	Cufflinks	exon	55274	55556	.	+	.	gene_id "XLOC_038536"; transcript_id "TCONS_00122990"; exon_number "1"; oId "CUFF.14123.1"; class_code "u"; tss_id
scaffold41588	Cufflinks	exon	50	839	.	+	.	gene_id "XLOC_038545"; transcript_id "TCONS_00123094"; exon_number "1"; oId "CUFF.13404.1"; class_code "u"; tss_id
scaffold41594	Cufflinks	exon	70541	70901	.	+	.	gene_id "XLOC_038561"; transcript_id "TCONS_00123099"; exon_number "1"; oId "CUFF.15241.1"; class_code "u"; tss_id
scaffold41598	Cufflinks	exon	11486	11896	.	+	.	gene_id "XLOC_038569"; transcript_id "TCONS_00123143"; exon_number "1"; oId "CUFF.13833.1"; class_code "u"; tss_id
scaffold41598	Cufflinks	exon	77728	78391	.	+	.	gene_id "XLOC_038581"; transcript_id "TCONS_00123139"; exon_number "1"; oId "CUFF.20769.1"; class_code "u"; tss_id
scaffold41598	Cufflinks	exon	79561	79983	.	+	.	gene_id "XLOC_038582"; transcript_id "TCONS_00123149"; exon_number "1"; oId "CUFF.13533.1"; class_code "u"; tss_id
scaffold41598	Cufflinks	exon	114308	114954	.	+	.	gene_id "XLOC_038584"; transcript_id "TCONS_00123158"; exon_number "1"; oId "CUFF.14143.1"; class_code "u"; tss_id
scaffold416	Cufflinks	exon	102748	103151	.	+	.	gene_id "XLOC_038607"; transcript_id "TCONS_00123256"; exon_number "1"; oId "CUFF.13535.1"; class_code "u"; tss_id
scaffold416	Cufflinks	exon	103782	104257	.	+	.	gene_id "XLOC_038608"; transcript_id "TCONS_00123216"; exon_number "1"; oId "CUFF.15255.1"; class_code "u"; tss_id
scaffold416	Cufflinks	exon	127013	127428	.	+	.	gene_id "XLOC_038610"; transcript_id "TCONS_00123218"; exon_number "1"; oId "CUFF.15259.1"; class_code "u"; tss_id
scaffold416	Cufflinks	exon	234061	234707	.	+	.	gene_id "XLOC_038618"; transcript_id "TCONS_00123227"; exon_number "1"; oId "CUFF.13473.1"; class_code "u"; tss_id
scaffold416	Cufflinks	exon	234269	235159	.	+	.	gene_id "XLOC_038618"; transcript_id "TCONS_00123269"; exon_number "1"; oId "CUFF.12109.1"; class_code "u"; tss_id
scaffold416	Cufflinks	exon	234766	235369	.	+	.	gene_id "XLOC_038618"; transcript_id "TCONS_00123275"; exon_number "1"; oId "CUFF.13818.1"; class_code "u"; tss_id
scaffold416	Cufflinks	exon	47576	47919	.	+	.	gene_id "XLOC_038605"; transcript_id "TCONS_00123214"; exon_number "1"; oId "CUFF.15253.1"; class_code "u"; tss_id
scaffold41616	Cufflinks	exon	49619	49928	.	+	.	gene_id "XLOC_038636"; transcript_id "TCONS_00123313"; exon_number "1"; oId "CUFF.20788.1"; class_code "u"; tss_id
scaffold41628	Cufflinks	exon	100203	100498	.	+	.	gene_id "XLOC_038651"; transcript_id "TCONS_00123349"; exon_number "1"; oId "CUFF.20801.1"; class_code "u"; tss_id
scaffold41648	Cufflinks	exon	1274	1899	.	+	.	gene_id "XLOC_038655"; transcript_id "TCONS_00123365"; exon_number "1"; oId "CUFF.13554.1"; class_code "u"; tss_id
scaffold41652	Cufflinks	exon	76	405	.	+	.	gene_id "XLOC_038680"; transcript_id "TCONS_00123488"; exon_number "1"; oId "CUFF.15294.1"; class_code "u"; tss_id
scaffold41660	Cufflinks	exon	2827	3079	.	+	.	gene_id "XLOC_038704"; transcript_id "TCONS_00123576"; exon_number "1"; oId "CUFF.16315.1"; class_code "u"; tss_id
scaffold41664	Cufflinks	exon	74337	75303	.	+	.	gene_id "XLOC_038713"; transcript_id "TCONS_00123596"; exon_number "1"; oId "CUFF.20846.1"; class_code "u"; tss_id
scaffold41684	Cufflinks	exon	90674	91213	.	+	.	gene_id "XLOC_038754"; transcript_id "TCONS_00123722"; exon_number "1"; oId "CUFF.20864.1"; class_code "u"; tss_id
scaffold41684	Cufflinks	exon	58904	59118	.	+	.	gene_id "XLOC_038752"; transcript_id "TCONS_00123720"; exon_number "1"; oId "CUFF.20861.1"; class_code "u"; tss_id
scaffold41700	Cufflinks	exon	121754	121981	.	+	.	gene_id "XLOC_038761"; transcript_id "TCONS_00123736"; exon_number "1"; oId "CUFF.13866.1"; class_code "u"; tss_id
scaffold41722	Cufflinks	exon	30	460	.	+	.	gene_id "XLOC_038775"; transcript_id "TCONS_00123789"; exon_number "1"; oId "CUFF.20866.1"; class_code "u"; tss_id
scaffold41722	Cufflinks	exon	793	3100	.	-	.	gene_id "XLOC_038770"; transcript_id "TCONS_00123783"; exon_number "1"; oId "CUFF.20867.1"; class_code "u"; tss_id
scaffold41722	Cufflinks	exon	793	2107	.	-	.	gene_id "XLOC_038770"; transcript_id "TCONS_00123784"; exon_number "1"; oId "CUFF.20869.1"; class_code "u"; tss_id
scaffold41722	Cufflinks	exon	3570	4017	.	+	.	gene_id "XLOC_038779"; transcript_id "TCONS_00123791"; exon_number "1"; oId "CUFF.20871.1"; class_code "u"; tss_id
scaffold41722	Cufflinks	exon	4759	5076	.	-	.	gene_id "XLOC_038770"; transcript_id "TCONS_00123784"; exon_number "2"; oId "CUFF.20869.1"; class_code "u"; tss_id
scaffold41722	Cufflinks	exon	5146	6033	.	-	.	gene_id "XLOC_038771"; transcript_id "TCONS_00123786"; exon_number "1"; oId "CUFF.20872.2"; class_code "u"; tss_id
scaffold41722	Cufflinks	exon	7281	8636	.	-	.	gene_id "XLOC_038771"; transcript_id "TCONS_00123786"; exon_number "3"; oId "CUFF.20872.2"; class_code "u"; tss_id
scaffold41722	Cufflinks	exon	8854	9376	.	+	.	gene_id "XLOC_038781"; transcript_id "TCONS_00123793"; exon_number "1"; oId "CUFF.20874.1"; class_code "u"; tss_id
scaffold41722	Cufflinks	exon	9739	10856	.	+	.	gene_id "XLOC_038782"; transcript_id "TCONS_00123794"; exon_number "1"; oId "CUFF.20875.1"; class_code "u"; tss_id
scaffold41722	Cufflinks	exon	10908	11183	.	+	.	gene_id "XLOC_038783"; transcript_id "TCONS_00123795"; exon_number "1"; oId "CUFF.20876.1"; class_code "u"; tss_id
scaffold41722	Cufflinks	exon	11519	12397	.	+	.	gene_id "XLOC_038784"; transcript_id "TCONS_00123796"; exon_number "1"; oId "CUFF.20877.1"; class_code "u"; tss_id
scaffold41722	Cufflinks	exon	12458	13561	.	+	.	gene_id "XLOC_038785"; transcript_id "TCONS_00123797"; exon_number "1"; oId "CUFF.20878.1"; class_code "u"; tss_id
scaffold41722	Cufflinks	exon	13620	18160	.	+	.	gene_id "XLOC_038786"; transcript_id "TCONS_00123798"; exon_number "1"; oId "CUFF.20879.1"; class_code "u"; tss_id
scaffold41722	Cufflinks	exon	18373	18932	.	-	.	gene_id "XLOC_038771"; transcript_id "TCONS_00123788"; exon_number "1"; oId "CUFF.20872.3"; class_code "u"; tss_id
scaffold41722	Cufflinks	exon	19080	19315	.	+	.	gene_id "XLOC_038787"; transcript_id "TCONS_00123799"; exon_number "1"; oId "CUFF.20880.1"; class_code "u"; tss_id
scaffold41722	Cufflinks	exon	19316	19768	.	+	.	gene_id "XLOC_038788"; transcript_id "TCONS_00123800"; exon_number "1"; oId "CUFF.20881.1"; class_code "u"; tss_id
scaffold41722	Cufflinks	exon	62340	62763	.	+	.	gene_id "XLOC_038790"; transcript_id "TCONS_00123812"; exon_number "1"; oId "CUFF.13899.1"; class_code "u"; tss_id
scaffold41722	Cufflinks	exon	62435	62925	.	+	.	gene_id "XLOC_038790"; transcript_id "TCONS_00123802"; exon_number "1"; oId "CUFF.20889.1"; class_code "u"; tss_id
scaffold41722	Cufflinks	exon	45645	45974	.	+	.	gene_id "XLOC_038764"; transcript_id "TCONS_00123779"; exon_number "1"; oId "CUFF.20884.1"; class_code "u"; tss_id
scaffold41722	Cufflinks	exon	46538	47534	.	+	.	gene_id "XLOC_038764"; transcript_id "TCONS_00123831"; exon_number "1"; oId "CUFF.14844.1"; class_code "u"; tss_id
scaffold41730	Cufflinks	exon	54883	55232	.	+	.	gene_id "XLOC_038802"; transcript_id "TCONS_00123978"; exon_number "1"; oId "CUFF.13489.1"; class_code "u"; tss_id
scaffold41730	Cufflinks	exon	56504	57556	.	+	.	gene_id "XLOC_038802"; transcript_id "TCONS_00123921"; exon_number "1"; oId "CUFF.20910.1"; class_code "u"; tss_id
scaffold41730	Cufflinks	exon	74645	75285	.	+	.	gene_id "XLOC_038812"; transcript_id "TCONS_00123967"; exon_number "1"; oId "CUFF.12167.1"; class_code "u"; tss_id
scaffold41730	Cufflinks	exon	18476	18796	.	+	.	gene_id "XLOC_038797"; transcript_id "TCONS_00123870"; exon_number "1"; oId "CUFF.15337.1"; class_code "u"; tss_id
scaffold41730	Cufflinks	exon	18630	18979	.	+	.	gene_id "XLOC_038797"; transcript_id "TCONS_00123917"; exon_number "1"; oId "CUFF.20898.1"; class_code "u"; tss_id
scaffold41730	Cufflinks	exon	19091	20325	.	+	.	gene_id "XLOC_038809"; transcript_id "TCONS_00123928"; exon_number "1"; oId "CUFF.20899.1"; class_code "u"; tss_id
scaffold41740	Cufflinks	exon	1765	2068	.	+	.	gene_id "XLOC_038856"; transcript_id "TCONS_00124094"; exon_number "1"; oId "CUFF.20936.1"; class_code "u"; tss_id
scaffold41740	Cufflinks	exon	81483	82141	.	+	.	gene_id "XLOC_038847"; transcript_id "TCONS_00124101"; exon_number "1"; oId "CUFF.12184.1"; class_code "u"; tss_id
scaffold41744	Cufflinks	exon	6804	7088	.	+	.	gene_id "XLOC_038868"; transcript_id "TCONS_00124129"; exon_number "1"; oId "CUFF.13935.1"; class_code "u"; tss_id
scaffold41744	Cufflinks	exon	7770	8294	.	+	.	gene_id "XLOC_038869"; transcript_id "TCONS_00124126"; exon_number "1"; oId "CUFF.20945.1"; class_code "u"; tss_id
scaffold41744	Cufflinks	exon	12284	12506	.	-	.	gene_id "XLOC_038862"; transcript_id "TCONS_00124131"; exon_number "4"; oId "CUFF.16384.1"; class_code "u"; tss_id
scaffold41744	Cufflinks	exon	93317	93516	.	+	.	gene_id "XLOC_038873"; transcript_id "TCONS_00124127"; exon_number "1"; oId "CUFF.20954.1"; class_code "u"; tss_id
scaffold41766	Cufflinks	exon	4160	5140	.	+	.	gene_id "XLOC_038891"; transcript_id "TCONS_00124228"; exon_number "1"; oId "CUFF.15380.1"; class_code "u"; tss_id
scaffold41766	Cufflinks	exon	13635	14078	.	+	.	gene_id "XLOC_038898"; transcript_id "TCONS_00124256"; exon_number "1"; oId "CUFF.20960.1"; class_code "u"; tss_id
scaffold41776	Cufflinks	exon	41433	41915	.	+	.	gene_id "XLOC_038919"; transcript_id "TCONS_00124335"; exon_number "1"; oId "CUFF.12199.1"; class_code "u"; tss_id
scaffold41786	Cufflinks	exon	46902	47176	.	+	.	gene_id "XLOC_038929"; transcript_id "TCONS_00124356"; exon_number "1"; oId "CUFF.15398.1"; class_code "u"; tss_id
scaffold41786	Cufflinks	exon	47720	48151	.	+	.	gene_id "XLOC_038930"; transcript_id "TCONS_00124357"; exon_number "1"; oId "CUFF.15399.1"; class_code "u"; tss_id
scaffold418	Cufflinks	exon	119161	119593	.	+	.	gene_id "XLOC_038976"; transcript_id "TCONS_00124461"; exon_number "1"; oId "CUFF.20994.1"; class_code "u"; tss_id
scaffold41806	Cufflinks	exon	76484	77013	.	+	.	gene_id "XLOC_038984"; transcript_id "TCONS_00124510"; exon_number "1"; oId "CUFF.20999.1"; class_code "u"; tss_id
scaffold41816	Cufflinks	exon	125518	125734	.	+	.	gene_id "XLOC_039008"; transcript_id "TCONS_00124639"; exon_number "1"; oId "CUFF.21028.1"; class_code "u"; tss_id
scaffold41816	Cufflinks	exon	131296	131556	.	-	.	gene_id "XLOC_039015"; transcript_id "TCONS_00124669"; exon_number "2"; oId "CUFF.14949.1"; class_code "u"; tss_id
scaffold41824	Cufflinks	exon	14659	15201	.	+	.	gene_id "XLOC_039035"; transcript_id "TCONS_00124712"; exon_number "1"; oId "CUFF.21035.1"; class_code "u"; tss_id
scaffold41824	Cufflinks	exon	13786	14977	.	+	.	gene_id "XLOC_039035"; transcript_id "TCONS_00124738"; exon_number "1"; oId "CUFF.12233.1"; class_code "u"; tss_id
scaffold41828	Cufflinks	exon	919	1604	.	+	.	gene_id "XLOC_039054"; transcript_id "TCONS_00124846"; exon_number "1"; oId "CUFF.13582.1"; class_code "u"; tss_id
scaffold41828	Cufflinks	exon	35962	36701	.	+	.	gene_id "XLOC_039046"; transcript_id "TCONS_00124807"; exon_number "1"; oId "CUFF.21047.1"; class_code "u"; tss_id
scaffold41828	Cufflinks	exon	101919	102148	.	+	.	gene_id "XLOC_039064"; transcript_id "TCONS_00124785"; exon_number "1"; oId "CUFF.15444.1"; class_code "u"; tss_id
scaffold41832	Cufflinks	exon	104480	104752	.	+	.	gene_id "XLOC_039086"; transcript_id "TCONS_00124913"; exon_number "1"; oId "CUFF.21064.1"; class_code "u"; tss_id
scaffold41834	Cufflinks	exon	42670	43141	.	+	.	gene_id "XLOC_039094"; transcript_id "TCONS_00124964"; exon_number "1"; oId "CUFF.12260.1"; class_code "u"; tss_id
scaffold41834	Cufflinks	exon	116828	117514	.	+	.	gene_id "XLOC_039096"; transcript_id "TCONS_00124950"; exon_number "1"; oId "CUFF.14186.1"; class_code "u"; tss_id
scaffold41834	Cufflinks	exon	121391	121857	.	+	.	gene_id "XLOC_039098"; transcript_id "TCONS_00124952"; exon_number "1"; oId "CUFF.14188.1"; class_code "u"; tss_id
scaffold41834	Cufflinks	exon	122154	122441	.	+	.	gene_id "XLOC_039099"; transcript_id "TCONS_00124953"; exon_number "1"; oId "CUFF.14189.1"; class_code "u"; tss_id
scaffold41852	Cufflinks	exon	29071	29318	.	+	.	gene_id "XLOC_039114"; transcript_id "TCONS_00124992"; exon_number "1"; oId "CUFF.21073.1"; class_code "u"; tss_id
scaffold41852	Cufflinks	exon	51145	51477	.	+	.	gene_id "XLOC_039116"; transcript_id "TCONS_00124994"; exon_number "1"; oId "CUFF.21076.1"; class_code "u"; tss_id
scaffold41858	Cufflinks	exon	71201	71405	.	-	.	gene_id "XLOC_039137"; transcript_id "TCONS_00125104"; exon_number "1"; oId "CUFF.14372.1"; class_code "u"; tss_id
scaffold41858	Cufflinks	exon	71204	71619	.	-	.	gene_id "XLOC_039137"; transcript_id "TCONS_00125096"; exon_number "1"; oId "CUFF.16514.1"; class_code "u"; tss_id
scaffold41858	Cufflinks	exon	72977	73197	.	-	.	gene_id "XLOC_039137"; transcript_id "TCONS_00125104"; exon_number "2"; oId "CUFF.14372.1"; class_code "u"; tss_id
scaffold41876	Cufflinks	exon	2128	2541	.	+	.	gene_id "XLOC_039164"; transcript_id "TCONS_00125152"; exon_number "1"; oId "CUFF.15477.1"; class_code "u"; tss_id
scaffold41876	Cufflinks	exon	3622	3982	.	+	.	gene_id "XLOC_039165"; transcript_id "TCONS_00125153"; exon_number "1"; oId "CUFF.15478.1"; class_code "u"; tss_id
scaffold41876	Cufflinks	exon	23084	23283	.	+	.	gene_id "XLOC_039155"; transcript_id "TCONS_00125137"; exon_number "1"; oId "CUFF.14212.1"; class_code "u"; tss_id
scaffold41876	Cufflinks	exon	26079	26527	.	+	.	gene_id "XLOC_039166"; transcript_id "TCONS_00125146"; exon_number "1"; oId "CUFF.14213.1"; class_code "u"; tss_id
scaffold41876	Cufflinks	exon	29125	30129	.	+	.	gene_id "XLOC_039167"; transcript_id "TCONS_00125147"; exon_number "1"; oId "CUFF.14214.1"; class_code "u"; tss_id
scaffold41876	Cufflinks	exon	31457	31721	.	+	.	gene_id "XLOC_039168"; transcript_id "TCONS_00125172"; exon_number "1"; oId "CUFF.14381.1"; class_code "u"; tss_id
scaffold41882	Cufflinks	exon	129130	129889	.	+	.	gene_id "XLOC_039172"; transcript_id "TCONS_00125182"; exon_number "1"; oId "CUFF.21105.1"; class_code "u"; tss_id
scaffold41884	Cufflinks	exon	105624	105887	.	+	.	gene_id "XLOC_039175"; transcript_id "TCONS_00125198"; exon_number "1"; oId "CUFF.14229.1"; class_code "u"; tss_id
scaffold41884	Cufflinks	exon	107132	107596	.	+	.	gene_id "XLOC_039175"; transcript_id "TCONS_00125234"; exon_number "1"; oId "CUFF.14392.1"; class_code "u"; tss_id
scaffold41884	Cufflinks	exon	107242	107709	.	+	.	gene_id "XLOC_039175"; transcript_id "TCONS_00125229"; exon_number "1"; oId "CUFF.13754.1"; class_code "u"; tss_id
scaffold41884	Cufflinks	exon	107295	107543	.	+	.	gene_id "XLOC_039175"; transcript_id "TCONS_00125198"; exon_number "3"; oId "CUFF.14229.1"; class_code "u"; tss_id
scaffold41884	Cufflinks	exon	28565	28848	.	+	.	gene_id "XLOC_039179"; transcript_id "TCONS_00125205"; exon_number "1"; oId "CUFF.14224.1"; class_code "u"; tss_id
scaffold41884	Cufflinks	exon	134057	134431	.	+	.	gene_id "XLOC_039184"; transcript_id "TCONS_00125209"; exon_number "1"; oId "CUFF.15488.1"; class_code "u"; tss_id
scaffold41890	Cufflinks	exon	126256	126740	.	-	.	gene_id "XLOC_039194"; transcript_id "TCONS_00125317"; exon_number "1"; oId "CUFF.21122.1"; class_code "u"; tss_id
scaffold41890	Cufflinks	exon	67109	67776	.	+	.	gene_id "XLOC_039225"; transcript_id "TCONS_00125288"; exon_number "1"; oId "CUFF.15518.1"; class_code "u"; tss_id
scaffold41890	Cufflinks	exon	118995	119719	.	-	.	gene_id "XLOC_039193"; transcript_id "TCONS_00125315"; exon_number "1"; oId "CUFF.21120.1"; class_code "u"; tss_id
scaffold41890	Cufflinks	exon	67495	67897	.	+	.	gene_id "XLOC_039225"; transcript_id "TCONS_00125340"; exon_number "1"; oId "CUFF.13779.1"; class_code "u"; tss_id
scaffold41890	Cufflinks	exon	119772	120099	.	+	.	gene_id "XLOC_039237"; transcript_id "TCONS_00125356"; exon_number "1"; oId "CUFF.15016.1"; class_code "u"; tss_id
scaffold41890	Cufflinks	exon	69021	69812	.	+	.	gene_id "XLOC_039226"; transcript_id "TCONS_00125289"; exon_number "1"; oId "CUFF.15519.1"; class_code "u"; tss_id
scaffold41890	Cufflinks	exon	133985	134546	.	-	.	gene_id "XLOC_039196"; transcript_id "TCONS_00125318"; exon_number "1"; oId "CUFF.21123.1"; class_code "u"; tss_id
scaffold41890	Cufflinks	exon	70607	70808	.	-	.	gene_id "XLOC_039190"; transcript_id "TCONS_00125309"; exon_number "1"; oId "CUFF.13856.1"; class_code "u"; tss_id
scaffold41890	Cufflinks	exon	70948	71326	.	+	.	gene_id "XLOC_039228"; transcript_id "TCONS_00125291"; exon_number "1"; oId "CUFF.15521.1"; class_code "u"; tss_id
scaffold41890	Cufflinks	exon	135651	135859	.	-	.	gene_id "XLOC_039196"; transcript_id "TCONS_00125318"; exon_number "3"; oId "CUFF.21123.1"; class_code "u"; tss_id
scaffold41890	Cufflinks	exon	71565	72044	.	+	.	gene_id "XLOC_039229"; transcript_id "TCONS_00125292"; exon_number "1"; oId "CUFF.15522.1"; class_code "u"; tss_id
scaffold41890	Cufflinks	exon	72492	73019	.	+	.	gene_id "XLOC_039230"; transcript_id "TCONS_00125293"; exon_number "1"; oId "CUFF.15523.1"; class_code "u"; tss_id
scaffold41890	Cufflinks	exon	73076	73480	.	+	.	gene_id "XLOC_039231"; transcript_id "TCONS_00125294"; exon_number "1"; oId "CUFF.15524.1"; class_code "u"; tss_id
scaffold41890	Cufflinks	exon	73548	74293	.	+	.	gene_id "XLOC_039232"; transcript_id "TCONS_00125295"; exon_number "1"; oId "CUFF.15525.1"; class_code "u"; tss_id
scaffold41890	Cufflinks	exon	75205	75437	.	-	.	gene_id "XLOC_039190"; transcript_id "TCONS_00125309"; exon_number "2"; oId "CUFF.13856.1"; class_code "u"; tss_id
scaffold41890	Cufflinks	exon	76437	76812	.	+	.	gene_id "XLOC_039233"; transcript_id "TCONS_00125343"; exon_number "1"; oId "CUFF.13782.1"; class_code "u"; tss_id
scaffold419	Cufflinks	exon	509177	509478	.	+	.	gene_id "XLOC_039430"; transcript_id "TCONS_00126014"; exon_number "1"; oId "CUFF.21196.1"; class_code "u"; tss_id
scaffold419	Cufflinks	exon	792593	792913	.	+	.	gene_id "XLOC_039457"; transcript_id "TCONS_00126360"; exon_number "1"; oId "CUFF.13725.1"; class_code "u"; tss_id
scaffold419	Cufflinks	exon	1580367	1580641	.	+	.	gene_id "XLOC_039505"; transcript_id "TCONS_00126249"; exon_number "1"; oId "CUFF.15117.1"; class_code "u"; tss_id
scaffold419	Cufflinks	exon	1258516	1258735	.	+	.	gene_id "XLOC_039486"; transcript_id "TCONS_00126027"; exon_number "1"; oId "CUFF.21243.1"; class_code "u"; tss_id
scaffold419	Cufflinks	exon	454682	454905	.	+	.	gene_id "XLOC_039423"; transcript_id "TCONS_00125799"; exon_number "1"; oId "CUFF.15588.1"; class_code "u"; tss_id
scaffold419	Cufflinks	exon	97512	97715	.	+	.	gene_id "XLOC_039283"; transcript_id "TCONS_00125736"; exon_number "1"; oId "CUFF.15555.1"; class_code "u"; tss_id
scaffold419	Cufflinks	exon	97822	98044	.	+	.	gene_id "XLOC_039395"; transcript_id "TCONS_00125794"; exon_number "1"; oId "CUFF.15556.1"; class_code "u"; tss_id
scaffold419	Cufflinks	exon	1237227	1237607	.	+	.	gene_id "XLOC_039328"; transcript_id "TCONS_00126083"; exon_number "1"; oId "CUFF.13870.1"; class_code "u"; tss_id
scaffold419	Cufflinks	exon	1237552	1238596	.	+	.	gene_id "XLOC_039328"; transcript_id "TCONS_00125769"; exon_number "1"; oId "CUFF.15636.1"; class_code "u"; tss_id
scaffold419	Cufflinks	exon	98236	98611	.	+	.	gene_id "XLOC_039396"; transcript_id "TCONS_00125795"; exon_number "1"; oId "CUFF.15557.1"; class_code "u"; tss_id
scaffold419	Cufflinks	exon	777951	778256	.	+	.	gene_id "XLOC_039452"; transcript_id "TCONS_00125730"; exon_number "1"; oId "CUFF.14317.1"; class_code "u"; tss_id
scaffold419	Cufflinks	exon	1299772	1300175	.	+	.	gene_id "XLOC_039491"; transcript_id "TCONS_00126246"; exon_number "1"; oId "CUFF.15106.1"; class_code "u"; tss_id
scaffold419	Cufflinks	exon	270290	272217	.	+	.	gene_id "XLOC_039415"; transcript_id "TCONS_00126004"; exon_number "1"; oId "CUFF.21179.1"; class_code "u"; tss_id
scaffold419	Cufflinks	exon	100306	100525	.	+	.	gene_id "XLOC_039397"; transcript_id "TCONS_00125796"; exon_number "1"; oId "CUFF.15558.1"; class_code "u"; tss_id
scaffold419	Cufflinks	exon	848295	848529	.	+	.	gene_id "XLOC_039466"; transcript_id "TCONS_00126023"; exon_number "1"; oId "CUFF.21219.1"; class_code "u"; tss_id
scaffold419	Cufflinks	exon	272474	272971	.	+	.	gene_id "XLOC_039416"; transcript_id "TCONS_00126006"; exon_number "1"; oId "CUFF.21180.1"; class_code "u"; tss_id
scaffold419	Cufflinks	exon	781647	781946	.	+	.	gene_id "XLOC_039453"; transcript_id "TCONS_00126356"; exon_number "1"; oId "CUFF.13721.1"; class_code "u"; tss_id
scaffold419	Cufflinks	exon	103118	103366	.	+	.	gene_id "XLOC_039398"; transcript_id "TCONS_00126348"; exon_number "1"; oId "CUFF.13673.1"; class_code "u"; tss_id
scaffold419	Cufflinks	exon	386237	386579	.	+	.	gene_id "XLOC_039422"; transcript_id "TCONS_00125861"; exon_number "1"; oId "CUFF.13741.1"; class_code "u"; tss_id
scaffold419	Cufflinks	exon	274280	275238	.	+	.	gene_id "XLOC_039417"; transcript_id "TCONS_00126007"; exon_number "1"; oId "CUFF.21181.1"; class_code "u"; tss_id
scaffold419	Cufflinks	exon	651086	651495	.	+	.	gene_id "XLOC_039440"; transcript_id "TCONS_00126015"; exon_number "1"; oId "CUFF.21203.1"; class_code "u"; tss_id
scaffold419	Cufflinks	exon	147433	147675	.	+	.	gene_id "XLOC_039285"; transcript_id "TCONS_00125956"; exon_number "1"; oId "CUFF.21162.1"; class_code "u"; tss_id
scaffold419	Cufflinks	exon	276069	276461	.	+	.	gene_id "XLOC_039418"; transcript_id "TCONS_00126008"; exon_number "1"; oId "CUFF.21182.1"; class_code "u"; tss_id
scaffold419	Cufflinks	exon	787313	787770	.	+	.	gene_id "XLOC_039454"; transcript_id "TCONS_00125731"; exon_number "1"; oId "CUFF.14318.1"; class_code "u"; tss_id
scaffold419	Cufflinks	exon	787567	787929	.	+	.	gene_id "XLOC_039454"; transcript_id "TCONS_00126357"; exon_number "1"; oId "CUFF.13722.1"; class_code "u"; tss_id
scaffold419	Cufflinks	exon	787991	788738	.	+	.	gene_id "XLOC_039455"; transcript_id "TCONS_00126358"; exon_number "1"; oId "CUFF.13723.1"; class_code "u"; tss_id
scaffold419	Cufflinks	exon	504683	505139	.	+	.	gene_id "XLOC_039427"; transcript_id "TCONS_00126011"; exon_number "1"; oId "CUFF.21193.1"; class_code "u"; tss_id
scaffold419	Cufflinks	exon	788828	789180	.	+	.	gene_id "XLOC_039456"; transcript_id "TCONS_00126359"; exon_number "1"; oId "CUFF.13724.1"; class_code "u"; tss_id
scaffold419	Cufflinks	exon	924119	924563	.	+	.	gene_id "XLOC_039469"; transcript_id "TCONS_00126362"; exon_number "1"; oId "CUFF.13733.1"; class_code "u"; tss_id
scaffold419	Cufflinks	exon	924909	925150	.	+	.	gene_id "XLOC_039470"; transcript_id "TCONS_00125816"; exon_number "1"; oId "CUFF.15617.1"; class_code "u"; tss_id
scaffold419	Cufflinks	exon	506813	507015	.	+	.	gene_id "XLOC_039428"; transcript_id "TCONS_00126012"; exon_number "1"; oId "CUFF.21194.1"; class_code "u"; tss_id
scaffold419	Cufflinks	exon	507600	508729	.	+	.	gene_id "XLOC_039429"; transcript_id "TCONS_00126013"; exon_number "1"; oId "CUFF.21195.1"; class_code "u"; tss_id
scaffold419	Cufflinks	exon	926268	926912	.	+	.	gene_id "XLOC_039471"; transcript_id "TCONS_00126025"; exon_number "1"; oId "CUFF.21222.1"; class_code "u"; tss_id
scaffold419	Cufflinks	exon	508372	508948	.	+	.	gene_id "XLOC_039429"; transcript_id "TCONS_00126240"; exon_number "1"; oId "CUFF.15070.1"; class_code "u"; tss_id
scaffold41902	Cufflinks	exon	60120	60520	.	+	.	gene_id "XLOC_039528"; transcript_id "TCONS_00126413"; exon_number "1"; oId "CUFF.13791.1"; class_code "u"; tss_id
scaffold41948	Cufflinks	exon	69703	70202	.	+	.	gene_id "XLOC_039546"; transcript_id "TCONS_00126542"; exon_number "1"; oId "CUFF.14540.1"; class_code "u"; tss_id
scaffold41948	Cufflinks	exon	70041	70376	.	+	.	gene_id "XLOC_039546"; transcript_id "TCONS_00126589"; exon_number "1"; oId "CUFF.13768.1"; class_code "u"; tss_id
scaffold41948	Cufflinks	exon	70786	71005	.	+	.	gene_id "XLOC_039547"; transcript_id "TCONS_00126504"; exon_number "1"; oId "CUFF.13981.1"; class_code "u"; tss_id
scaffold41948	Cufflinks	exon	71758	72279	.	+	.	gene_id "XLOC_039548"; transcript_id "TCONS_00126543"; exon_number "1"; oId "CUFF.14541.1"; class_code "u"; tss_id
scaffold41948	Cufflinks	exon	73553	74025	.	+	.	gene_id "XLOC_039549"; transcript_id "TCONS_00126486"; exon_number "1"; oId "CUFF.13806.1"; class_code "u"; tss_id
scaffold41948	Cufflinks	exon	79481	79929	.	+	.	gene_id "XLOC_039550"; transcript_id "TCONS_00126540"; exon_number "1"; oId "CUFF.16660.1"; class_code "u"; tss_id
scaffold41948	Cufflinks	exon	83894	84556	.	+	.	gene_id "XLOC_039551"; transcript_id "TCONS_00126544"; exon_number "1"; oId "CUFF.14545.1"; class_code "u"; tss_id
scaffold41948	Cufflinks	exon	84721	85024	.	+	.	gene_id "XLOC_039552"; transcript_id "TCONS_00126570"; exon_number "1"; oId "CUFF.15142.1"; class_code "u"; tss_id
scaffold41948	Cufflinks	exon	87158	87797	.	+	.	gene_id "XLOC_039553"; transcript_id "TCONS_00126545"; exon_number "1"; oId "CUFF.14546.1"; class_code "u"; tss_id
scaffold41948	Cufflinks	exon	90460	91282	.	+	.	gene_id "XLOC_039554"; transcript_id "TCONS_00126546"; exon_number "1"; oId "CUFF.14547.1"; class_code "u"; tss_id
scaffold41948	Cufflinks	exon	93434	94278	.	+	.	gene_id "XLOC_039555"; transcript_id "TCONS_00126547"; exon_number "1"; oId "CUFF.14548.1"; class_code "u"; tss_id
scaffold41948	Cufflinks	exon	94640	95004	.	+	.	gene_id "XLOC_039556"; transcript_id "TCONS_00126548"; exon_number "1"; oId "CUFF.14549.1"; class_code "u"; tss_id
scaffold41948	Cufflinks	exon	95135	95528	.	+	.	gene_id "XLOC_039557"; transcript_id "TCONS_00126549"; exon_number "1"; oId "CUFF.14550.1"; class_code "u"; tss_id
scaffold41948	Cufflinks	exon	96421	96782	.	+	.	gene_id "XLOC_039558"; transcript_id "TCONS_00126550"; exon_number "1"; oId "CUFF.14551.1"; class_code "u"; tss_id
scaffold41948	Cufflinks	exon	96564	97903	.	+	.	gene_id "XLOC_039558"; transcript_id "TCONS_00126505"; exon_number "1"; oId "CUFF.13991.1"; class_code "u"; tss_id
scaffold41948	Cufflinks	exon	98198	99049	.	+	.	gene_id "XLOC_039559"; transcript_id "TCONS_00126552"; exon_number "1"; oId "CUFF.14553.1"; class_code "u"; tss_id
scaffold41948	Cufflinks	exon	103204	103487	.	+	.	gene_id "XLOC_039562"; transcript_id "TCONS_00126553"; exon_number "1"; oId "CUFF.14555.1"; class_code "u"; tss_id
scaffold41948	Cufflinks	exon	104763	105316	.	+	.	gene_id "XLOC_039564"; transcript_id "TCONS_00126555"; exon_number "1"; oId "CUFF.14556.1"; class_code "u"; tss_id
scaffold41948	Cufflinks	exon	105788	106539	.	+	.	gene_id "XLOC_039565"; transcript_id "TCONS_00126508"; exon_number "1"; oId "CUFF.13997.1"; class_code "u"; tss_id
scaffold41948	Cufflinks	exon	106757	107735	.	+	.	gene_id "XLOC_039566"; transcript_id "TCONS_00126557"; exon_number "1"; oId "CUFF.14559.1"; class_code "u"; tss_id
scaffold41948	Cufflinks	exon	108316	109825	.	+	.	gene_id "XLOC_039567"; transcript_id "TCONS_00126510"; exon_number "1"; oId "CUFF.13999.1"; class_code "u"; tss_id
scaffold41948	Cufflinks	exon	110061	110351	.	+	.	gene_id "XLOC_039568"; transcript_id "TCONS_00126560"; exon_number "1"; oId "CUFF.14561.1"; class_code "u"; tss_id
scaffold41948	Cufflinks	exon	113889	114384	.	+	.	gene_id "XLOC_039571"; transcript_id "TCONS_00126561"; exon_number "1"; oId "CUFF.14564.1"; class_code "u"; tss_id
scaffold41948	Cufflinks	exon	114500	116782	.	+	.	gene_id "XLOC_039572"; transcript_id "TCONS_00126562"; exon_number "1"; oId "CUFF.14565.1"; class_code "u"; tss_id
scaffold41948	Cufflinks	exon	116931	117278	.	+	.	gene_id "XLOC_039573"; transcript_id "TCONS_00126516"; exon_number "1"; oId "CUFF.14005.1"; class_code "u"; tss_id
scaffold41948	Cufflinks	exon	117403	117769	.	+	.	gene_id "XLOC_039574"; transcript_id "TCONS_00126517"; exon_number "1"; oId "CUFF.14006.1"; class_code "u"; tss_id
scaffold41954	Cufflinks	exon	57950	58168	.	+	.	gene_id "XLOC_039585"; transcript_id "TCONS_00126634"; exon_number "1"; oId "CUFF.16667.1"; class_code "u"; tss_id
scaffold41954	Cufflinks	exon	17448	17944	.	+	.	gene_id "XLOC_039584"; transcript_id "TCONS_00126644"; exon_number "1"; oId "CUFF.14146.1"; class_code "u"; tss_id
scaffold41954	Cufflinks	exon	17550	18050	.	+	.	gene_id "XLOC_039584"; transcript_id "TCONS_00126628"; exon_number "1"; oId "CUFF.21295.1"; class_code "u"; tss_id
scaffold41954	Cufflinks	exon	17921	18225	.	+	.	gene_id "XLOC_039584"; transcript_id "TCONS_00126630"; exon_number "1"; oId "CUFF.14165.1"; class_code "u"; tss_id
scaffold41954	Cufflinks	exon	18125	18366	.	+	.	gene_id "XLOC_039584"; transcript_id "TCONS_00126633"; exon_number "1"; oId "CUFF.16666.1"; class_code "u"; tss_id
scaffold41968	Cufflinks	exon	103003	103203	.	+	.	gene_id "XLOC_039596"; transcript_id "TCONS_00126732"; exon_number "2"; oId "CUFF.16685.1"; class_code "u"; tss_id
scaffold41988	Cufflinks	exon	43546	43839	.	+	.	gene_id "XLOC_039689"; transcript_id "TCONS_00127089"; exon_number "1"; oId "CUFF.16728.1"; class_code "u"; tss_id
scaffold41998	Cufflinks	exon	48278	48483	.	+	.	gene_id "XLOC_039722"; transcript_id "TCONS_00127191"; exon_number "1"; oId "CUFF.14444.1"; class_code "u"; tss_id
scaffold41998	Cufflinks	exon	105694	106010	.	+	.	gene_id "XLOC_039727"; transcript_id "TCONS_00127223"; exon_number "1"; oId "CUFF.13969.1"; class_code "u"; tss_id
scaffold41998	Cufflinks	exon	45777	46355	.	+	.	gene_id "XLOC_039720"; transcript_id "TCONS_00127197"; exon_number "1"; oId "CUFF.15729.1"; class_code "u"; tss_id
scaffold41998	Cufflinks	exon	102108	102693	.	+	.	gene_id "XLOC_039725"; transcript_id "TCONS_00127221"; exon_number "1"; oId "CUFF.13967.1"; class_code "u"; tss_id
scaffold42	Cufflinks	exon	263325	263736	.	+	.	gene_id "XLOC_039773"; transcript_id "TCONS_00127413"; exon_number "1"; oId "CUFF.21412.1"; class_code "u"; tss_id
scaffold42	Cufflinks	exon	193175	193428	.	+	.	gene_id "XLOC_039760"; transcript_id "TCONS_00127411"; exon_number "1"; oId "CUFF.21401.1"; class_code "u"; tss_id
scaffold42	Cufflinks	exon	268233	269019	.	+	.	gene_id "XLOC_039775"; transcript_id "TCONS_00127415"; exon_number "1"; oId "CUFF.21414.1"; class_code "u"; tss_id
scaffold42	Cufflinks	exon	203304	203556	.	+	.	gene_id "XLOC_039765"; transcript_id "TCONS_00127388"; exon_number "1"; oId "CUFF.14069.1"; class_code "u"; tss_id
scaffold42	Cufflinks	exon	290043	290444	.	+	.	gene_id "XLOC_039778"; transcript_id "TCONS_00127312"; exon_number "1"; oId "CUFF.14467.1"; class_code "u"; tss_id
scaffold42	Cufflinks	exon	225985	226384	.	+	.	gene_id "XLOC_039766"; transcript_id "TCONS_00127451"; exon_number "1"; oId "CUFF.16751.1"; class_code "u"; tss_id
scaffold42	Cufflinks	exon	183171	184138	.	+	.	gene_id "XLOC_039756"; transcript_id "TCONS_00127407"; exon_number "1"; oId "CUFF.21397.1"; class_code "u"; tss_id
scaffold42	Cufflinks	exon	291417	291854	.	+	.	gene_id "XLOC_039779"; transcript_id "TCONS_00127343"; exon_number "1"; oId "CUFF.15760.1"; class_code "u"; tss_id
scaffold42	Cufflinks	exon	183880	184156	.	-	.	gene_id "XLOC_039746"; transcript_id "TCONS_00127458"; exon_number "1"; oId "CUFF.14630.1"; class_code "u"; tss_id
scaffold42	Cufflinks	exon	184535	186497	.	+	.	gene_id "XLOC_039757"; transcript_id "TCONS_00127408"; exon_number "1"; oId "CUFF.21398.1"; class_code "u"; tss_id
scaffold42	Cufflinks	exon	186739	187254	.	+	.	gene_id "XLOC_039758"; transcript_id "TCONS_00127409"; exon_number "1"; oId "CUFF.21399.1"; class_code "u"; tss_id
scaffold42	Cufflinks	exon	230918	231211	.	+	.	gene_id "XLOC_039767"; transcript_id "TCONS_00127471"; exon_number "1"; oId "CUFF.15232.1"; class_code "u"; tss_id
scaffold42	Cufflinks	exon	188423	188837	.	+	.	gene_id "XLOC_039759"; transcript_id "TCONS_00127410"; exon_number "1"; oId "CUFF.21400.1"; class_code "u"; tss_id
scaffold42	Cufflinks	exon	296213	296712	.	+	.	gene_id "XLOC_039735"; transcript_id "TCONS_00127491"; exon_number "1"; oId "CUFF.14232.1"; class_code "u"; tss_id
scaffold42	Cufflinks	exon	297431	297670	.	+	.	gene_id "XLOC_039735"; transcript_id "TCONS_00127330"; exon_number "1"; oId "CUFF.15762.1"; class_code "u"; tss_id
scaffold42	Cufflinks	exon	297541	297745	.	+	.	gene_id "XLOC_039735"; transcript_id "TCONS_00127298"; exon_number "1"; oId "CUFF.14470.1"; class_code "u"; tss_id
scaffold42	Cufflinks	exon	297893	298422	.	+	.	gene_id "XLOC_039780"; transcript_id "TCONS_00127417"; exon_number "1"; oId "CUFF.21419.1"; class_code "u"; tss_id
scaffold42	Cufflinks	exon	298081	299212	.	+	.	gene_id "XLOC_039780"; transcript_id "TCONS_00127344"; exon_number "1"; oId "CUFF.15763.1"; class_code "u"; tss_id
scaffold42	Cufflinks	exon	299160	299452	.	+	.	gene_id "XLOC_039780"; transcript_id "TCONS_00127418"; exon_number "1"; oId "CUFF.21421.1"; class_code "u"; tss_id
scaffold42	Cufflinks	exon	103148	103562	.	+	.	gene_id "XLOC_039752"; transcript_id "TCONS_00127404"; exon_number "1"; oId "CUFF.21390.1"; class_code "u"; tss_id
scaffold42	Cufflinks	exon	244851	245558	.	+	.	gene_id "XLOC_039768"; transcript_id "TCONS_00127337"; exon_number "1"; oId "CUFF.15744.1"; class_code "u"; tss_id
scaffold42	Cufflinks	exon	245657	246107	.	+	.	gene_id "XLOC_039769"; transcript_id "TCONS_00127338"; exon_number "1"; oId "CUFF.15745.1"; class_code "u"; tss_id
scaffold42	Cufflinks	exon	245883	246257	.	+	.	gene_id "XLOC_039769"; transcript_id "TCONS_00127440"; exon_number "1"; oId "CUFF.13979.1"; class_code "u"; tss_id
scaffold42	Cufflinks	exon	246449	247165	.	+	.	gene_id "XLOC_039770"; transcript_id "TCONS_00127339"; exon_number "1"; oId "CUFF.15746.1"; class_code "u"; tss_id
scaffold42022	Cufflinks	exon	87595	87958	.	+	.	gene_id "XLOC_039798"; transcript_id "TCONS_00127515"; exon_number "1"; oId "CUFF.21441.1"; class_code "u"; tss_id
scaffold42030	Cufflinks	exon	72297	72685	.	+	.	gene_id "XLOC_039806"; transcript_id "TCONS_00127550"; exon_number "1"; oId "CUFF.14103.1"; class_code "u"; tss_id
scaffold42040	Cufflinks	exon	79192	79656	.	+	.	gene_id "XLOC_039832"; transcript_id "TCONS_00127721"; exon_number "1"; oId "CUFF.21464.1"; class_code "u"; tss_id
scaffold42040	Cufflinks	exon	74044	75983	.	+	.	gene_id "XLOC_039825"; transcript_id "TCONS_00127714"; exon_number "1"; oId "CUFF.21463.1"; class_code "u"; tss_id
scaffold42046	Cufflinks	exon	49317	50237	.	+	.	gene_id "XLOC_039842"; transcript_id "TCONS_00127876"; exon_number "1"; oId "CUFF.21484.1"; class_code "u"; tss_id
scaffold42046	Cufflinks	exon	47753	48430	.	+	.	gene_id "XLOC_039842"; transcript_id "TCONS_00127875"; exon_number "1"; oId "CUFF.21482.1"; class_code "u"; tss_id
scaffold42060	Cufflinks	exon	74381	74652	.	+	.	gene_id "XLOC_039899"; transcript_id "TCONS_00128031"; exon_number "1"; oId "CUFF.13954.1"; class_code "u"; tss_id
scaffold42060	Cufflinks	exon	74497	74807	.	+	.	gene_id "XLOC_039899"; transcript_id "TCONS_00128043"; exon_number "1"; oId "CUFF.21507.1"; class_code "u"; tss_id
scaffold42062	Cufflinks	exon	57765	58024	.	+	.	gene_id "XLOC_039913"; transcript_id "TCONS_00128088"; exon_number "1"; oId "CUFF.16834.1"; class_code "u"; tss_id
scaffold42070	Cufflinks	exon	113435	113652	.	+	.	gene_id "XLOC_039921"; transcript_id "TCONS_00128126"; exon_number "1"; oId "CUFF.15317.1"; class_code "u"; tss_id
scaffold42070	Cufflinks	exon	121309	121508	.	+	.	gene_id "XLOC_039922"; transcript_id "TCONS_00128123"; exon_number "2"; oId "CUFF.16844.1"; class_code "u"; tss_id
scaffold42070	Cufflinks	exon	123067	123589	.	+	.	gene_id "XLOC_039929"; transcript_id "TCONS_00128118"; exon_number "1"; oId "CUFF.21527.1"; class_code "u"; tss_id
scaffold42070	Cufflinks	exon	103505	103796	.	+	.	gene_id "XLOC_039927"; transcript_id "TCONS_00128116"; exon_number "1"; oId "CUFF.21522.1"; class_code "u"; tss_id
scaffold42086	Cufflinks	exon	6777	6998	.	-	.	gene_id "XLOC_039942"; transcript_id "TCONS_00128173"; exon_number "1"; oId "CUFF.16847.1"; class_code "u"; tss_id
scaffold42086	Cufflinks	exon	41561	41926	.	+	.	gene_id "XLOC_039944"; transcript_id "TCONS_00128158"; exon_number "1"; oId "CUFF.15838.1"; class_code "u"; tss_id
scaffold42086	Cufflinks	exon	107742	108734	.	+	.	gene_id "XLOC_039948"; transcript_id "TCONS_00128160"; exon_number "1"; oId "CUFF.15841.1"; class_code "u"; tss_id
scaffold42086	Cufflinks	exon	108079	109628	.	+	.	gene_id "XLOC_039948"; transcript_id "TCONS_00128167"; exon_number "1"; oId "CUFF.14168.1"; class_code "u"; tss_id
scaffold42086	Cufflinks	exon	116750	117147	.	+	.	gene_id "XLOC_039949"; transcript_id "TCONS_00128162"; exon_number "1"; oId "CUFF.15844.1"; class_code "u"; tss_id
scaffold42086	Cufflinks	exon	65762	66009	.	+	.	gene_id "XLOC_039945"; transcript_id "TCONS_00128159"; exon_number "1"; oId "CUFF.15839.1"; class_code "u"; tss_id
scaffold42086	Cufflinks	exon	66491	66792	.	+	.	gene_id "XLOC_039946"; transcript_id "TCONS_00128171"; exon_number "1"; oId "CUFF.14071.1"; class_code "u"; tss_id
scaffold42090	Cufflinks	exon	130448	130679	.	+	.	gene_id "XLOC_039965"; transcript_id "TCONS_00128241"; exon_number "1"; oId "CUFF.16859.1"; class_code "u"; tss_id
scaffold42090	Cufflinks	exon	131564	131847	.	+	.	gene_id "XLOC_039966"; transcript_id "TCONS_00128248"; exon_number "1"; oId "CUFF.15334.1"; class_code "u"; tss_id
scaffold42096	Cufflinks	exon	36661	36961	.	+	.	gene_id "XLOC_039981"; transcript_id "TCONS_00128294"; exon_number "1"; oId "CUFF.15860.1"; class_code "u"; tss_id
scaffold42096	Cufflinks	exon	10652	11171	.	+	.	gene_id "XLOC_039975"; transcript_id "TCONS_00128353"; exon_number "1"; oId "CUFF.14745.1"; class_code "u"; tss_id
scaffold42096	Cufflinks	exon	12168	12378	.	+	.	gene_id "XLOC_039976"; transcript_id "TCONS_00128290"; exon_number "1"; oId "CUFF.15855.1"; class_code "u"; tss_id
scaffold421	Cufflinks	exon	45016	45421	.	+	.	gene_id "XLOC_040012"; transcript_id "TCONS_00128455"; exon_number "1"; oId "CUFF.21558.1"; class_code "u"; tss_id
scaffold421	Cufflinks	exon	45626	45920	.	+	.	gene_id "XLOC_040013"; transcript_id "TCONS_00128456"; exon_number "1"; oId "CUFF.21559.1"; class_code "u"; tss_id
scaffold421	Cufflinks	exon	260356	260726	.	+	.	gene_id "XLOC_040026"; transcript_id "TCONS_00128473"; exon_number "1"; oId "CUFF.14120.1"; class_code "u"; tss_id
scaffold421	Cufflinks	exon	229471	229934	.	+	.	gene_id "XLOC_040024"; transcript_id "TCONS_00128408"; exon_number "1"; oId "CUFF.14583.1"; class_code "u"; tss_id
scaffold421	Cufflinks	exon	229577	230049	.	+	.	gene_id "XLOC_040024"; transcript_id "TCONS_00128446"; exon_number "1"; oId "CUFF.14200.1"; class_code "u"; tss_id
scaffold421	Cufflinks	exon	65606	65931	.	+	.	gene_id "XLOC_039995"; transcript_id "TCONS_00128414"; exon_number "1"; oId "CUFF.15884.1"; class_code "u"; tss_id
scaffold42124	Cufflinks	exon	120112	120382	.	+	.	gene_id "XLOC_040058"; transcript_id "TCONS_00128661"; exon_number "1"; oId "CUFF.21604.1"; class_code "u"; tss_id
scaffold42124	Cufflinks	exon	70756	71229	.	+	.	gene_id "XLOC_040077"; transcript_id "TCONS_00128675"; exon_number "1"; oId "CUFF.21600.1"; class_code "u"; tss_id
scaffold42124	Cufflinks	exon	146853	147525	.	+	.	gene_id "XLOC_040086"; transcript_id "TCONS_00128678"; exon_number "1"; oId "CUFF.21616.1"; class_code "u"; tss_id
scaffold42128	Cufflinks	exon	35149	35464	.	+	.	gene_id "XLOC_040096"; transcript_id "TCONS_00128754"; exon_number "1"; oId "CUFF.15939.1"; class_code "u"; tss_id
scaffold42128	Cufflinks	exon	35247	35551	.	+	.	gene_id "XLOC_040096"; transcript_id "TCONS_00128793"; exon_number "1"; oId "CUFF.21617.1"; class_code "u"; tss_id
scaffold42128	Cufflinks	exon	39331	39635	.	+	.	gene_id "XLOC_040098"; transcript_id "TCONS_00128795"; exon_number "1"; oId "CUFF.21620.1"; class_code "u"; tss_id
scaffold42130	Cufflinks	exon	5185	5420	.	+	.	gene_id "XLOC_040121"; transcript_id "TCONS_00128891"; exon_number "1"; oId "CUFF.15964.1"; class_code "u"; tss_id
scaffold42144	Cufflinks	exon	351	743	.	+	.	gene_id "XLOC_040156"; transcript_id "TCONS_00128998"; exon_number "1"; oId "CUFF.21652.1"; class_code "u"; tss_id
scaffold42144	Cufflinks	exon	1342	1568	.	+	.	gene_id "XLOC_040156"; transcript_id "TCONS_00128999"; exon_number "1"; oId "CUFF.21653.1"; class_code "u"; tss_id
scaffold42144	Cufflinks	exon	3228	3503	.	+	.	gene_id "XLOC_040163"; transcript_id "TCONS_00129006"; exon_number "1"; oId "CUFF.21654.1"; class_code "u"; tss_id
scaffold42158	Cufflinks	exon	731	1055	.	+	.	gene_id "XLOC_040186"; transcript_id "TCONS_00129093"; exon_number "1"; oId "CUFF.21663.1"; class_code "u"; tss_id
scaffold42158	Cufflinks	exon	120390	121224	.	+	.	gene_id "XLOC_040189"; transcript_id "TCONS_00129101"; exon_number "1"; oId "CUFF.14191.1"; class_code "u"; tss_id
scaffold42158	Cufflinks	exon	122264	123055	.	+	.	gene_id "XLOC_040191"; transcript_id "TCONS_00129097"; exon_number "1"; oId "CUFF.21677.1"; class_code "u"; tss_id
scaffold42158	Cufflinks	exon	137447	137990	.	+	.	gene_id "XLOC_040196"; transcript_id "TCONS_00129079"; exon_number "1"; oId "CUFF.15998.1"; class_code "u"; tss_id
scaffold42158	Cufflinks	exon	138833	139495	.	+	.	gene_id "XLOC_040179"; transcript_id "TCONS_00129091"; exon_number "1"; oId "CUFF.21675.1"; class_code "u"; tss_id
scaffold42158	Cufflinks	exon	145143	145994	.	+	.	gene_id "XLOC_040197"; transcript_id "TCONS_00129098"; exon_number "1"; oId "CUFF.21679.1"; class_code "u"; tss_id
scaffold42164	Cufflinks	exon	44346	44618	.	+	.	gene_id "XLOC_040216"; transcript_id "TCONS_00129195"; exon_number "1"; oId "CUFF.12645.1"; class_code "u"; tss_id
scaffold42164	Cufflinks	exon	40902	41745	.	+	.	gene_id "XLOC_040214"; transcript_id "TCONS_00129167"; exon_number "1"; oId "CUFF.14281.1"; class_code "u"; tss_id
scaffold42164	Cufflinks	exon	57243	57589	.	+	.	gene_id "XLOC_040219"; transcript_id "TCONS_00129153"; exon_number "1"; oId "CUFF.14686.1"; class_code "u"; tss_id
scaffold42164	Cufflinks	exon	42808	43078	.	+	.	gene_id "XLOC_040215"; transcript_id "TCONS_00129194"; exon_number "1"; oId "CUFF.12644.1"; class_code "u"; tss_id
scaffold42166	Cufflinks	exon	133638	133967	.	+	.	gene_id "XLOC_040244"; transcript_id "TCONS_00129246"; exon_number "1"; oId "CUFF.15435.1"; class_code "u"; tss_id
scaffold42166	Cufflinks	exon	134480	135067	.	+	.	gene_id "XLOC_040245"; transcript_id "TCONS_00129230"; exon_number "1"; oId "CUFF.21701.1"; class_code "u"; tss_id
scaffold42172	Cufflinks	exon	134026	134431	.	-	.	gene_id "XLOC_040250"; transcript_id "TCONS_00129266"; exon_number "1"; oId "CUFF.16020.1"; class_code "u"; tss_id
scaffold42172	Cufflinks	exon	134726	135029	.	+	.	gene_id "XLOC_040258"; transcript_id "TCONS_00129268"; exon_number "1"; oId "CUFF.16022.1"; class_code "u"; tss_id
scaffold42172	Cufflinks	exon	68584	68884	.	+	.	gene_id "XLOC_040252"; transcript_id "TCONS_00129278"; exon_number "1"; oId "CUFF.21705.1"; class_code "u"; tss_id
scaffold42172	Cufflinks	exon	137381	137689	.	+	.	gene_id "XLOC_040260"; transcript_id "TCONS_00129270"; exon_number "1"; oId "CUFF.16024.1"; class_code "u"; tss_id
scaffold42172	Cufflinks	exon	144104	144782	.	+	.	gene_id "XLOC_040264"; transcript_id "TCONS_00129280"; exon_number "1"; oId "CUFF.21708.1"; class_code "u"; tss_id
scaffold42184	Cufflinks	exon	112478	112843	.	+	.	gene_id "XLOC_040280"; transcript_id "TCONS_00129356"; exon_number "1"; oId "CUFF.12669.1"; class_code "u"; tss_id
scaffold42190	Cufflinks	exon	46819	47060	.	+	.	gene_id "XLOC_040282"; transcript_id "TCONS_00129388"; exon_number "1"; oId "CUFF.21719.1"; class_code "u"; tss_id
scaffold42198	Cufflinks	exon	1690	4682	.	+	.	gene_id "XLOC_040297"; transcript_id "TCONS_00129454"; exon_number "1"; oId "CUFF.21723.1"; class_code "u"; tss_id
scaffold42198	Cufflinks	exon	5263	5881	.	+	.	gene_id "XLOC_040298"; transcript_id "TCONS_00129468"; exon_number "1"; oId "CUFF.17012.1"; class_code "u"; tss_id
scaffold42198	Cufflinks	exon	6774	7025	.	+	.	gene_id "XLOC_040299"; transcript_id "TCONS_00129469"; exon_number "1"; oId "CUFF.17015.1"; class_code "u"; tss_id
scaffold42198	Cufflinks	exon	15820	16024	.	+	.	gene_id "XLOC_040305"; transcript_id "TCONS_00129488"; exon_number "1"; oId "CUFF.14454.1"; class_code "u"; tss_id
scaffold42198	Cufflinks	exon	20130	20433	.	+	.	gene_id "XLOC_040306"; transcript_id "TCONS_00129473"; exon_number "1"; oId "CUFF.14906.1"; class_code "u"; tss_id
scaffold42198	Cufflinks	exon	24474	24886	.	+	.	gene_id "XLOC_040307"; transcript_id "TCONS_00129490"; exon_number "1"; oId "CUFF.14095.1"; class_code "u"; tss_id
scaffold42198	Cufflinks	exon	141674	142295	.	+	.	gene_id "XLOC_040310"; transcript_id "TCONS_00129455"; exon_number "1"; oId "CUFF.21728.1"; class_code "u"; tss_id
scaffold42198	Cufflinks	exon	142357	143101	.	+	.	gene_id "XLOC_040311"; transcript_id "TCONS_00129456"; exon_number "1"; oId "CUFF.21729.1"; class_code "u"; tss_id
scaffold422	Cufflinks	exon	266647	267093	.	+	.	gene_id "XLOC_040327"; transcript_id "TCONS_00129589"; exon_number "5"; oId "CUFF.14254.1"; class_code "u"; tss_id
scaffold422	Cufflinks	exon	274297	275434	.	+	.	gene_id "XLOC_040327"; transcript_id "TCONS_00129589"; exon_number "12"; oId "CUFF.14254.1"; class_code "u"; tss_i
scaffold422	Cufflinks	exon	276331	278664	.	+	.	gene_id "XLOC_040327"; transcript_id "TCONS_00129589"; exon_number "13"; oId "CUFF.14254.1"; class_code "u"; tss_i
scaffold422	Cufflinks	exon	209906	210393	.	+	.	gene_id "XLOC_040346"; transcript_id "TCONS_00129531"; exon_number "1"; oId "CUFF.14735.1"; class_code "u"; tss_id
scaffold422	Cufflinks	exon	50213	50412	.	+	.	gene_id "XLOC_040343"; transcript_id "TCONS_00129579"; exon_number "1"; oId "CUFF.21735.1"; class_code "u"; tss_id
scaffold422	Cufflinks	exon	52356	52593	.	+	.	gene_id "XLOC_040344"; transcript_id "TCONS_00129580"; exon_number "1"; oId "CUFF.21736.1"; class_code "u"; tss_id
scaffold42210	Cufflinks	exon	33311	33627	.	-	.	gene_id "XLOC_040368"; transcript_id "TCONS_00129654"; exon_number "1"; oId "CUFF.21754.1"; class_code "u"; tss_id
scaffold42210	Cufflinks	exon	128991	129419	.	+	.	gene_id "XLOC_040367"; transcript_id "TCONS_00129646"; exon_number "1"; oId "CUFF.14131.1"; class_code "u"; tss_id
scaffold42252	Cufflinks	exon	127044	127529	.	+	.	gene_id "XLOC_040448"; transcript_id "TCONS_00129987"; exon_number "1"; oId "CUFF.16114.1"; class_code "u"; tss_id
scaffold42252	Cufflinks	exon	91854	92166	.	+	.	gene_id "XLOC_040458"; transcript_id "TCONS_00130043"; exon_number "1"; oId "CUFF.15537.1"; class_code "u"; tss_id
scaffold42252	Cufflinks	exon	92027	92403	.	+	.	gene_id "XLOC_040458"; transcript_id "TCONS_00130037"; exon_number "1"; oId "CUFF.17090.1"; class_code "u"; tss_id
scaffold42268	Cufflinks	exon	15686	16046	.	-	.	gene_id "XLOC_040495"; transcript_id "TCONS_00130191"; exon_number "1"; oId "CUFF.14973.1"; class_code "u"; tss_id
scaffold42268	Cufflinks	exon	142768	143178	.	+	.	gene_id "XLOC_040509"; transcript_id "TCONS_00130184"; exon_number "1"; oId "CUFF.21849.1"; class_code "u"; tss_id
scaffold42268	Cufflinks	exon	143282	143604	.	+	.	gene_id "XLOC_040510"; transcript_id "TCONS_00130185"; exon_number "1"; oId "CUFF.21850.1"; class_code "u"; tss_id
scaffold42268	Cufflinks	exon	63505	63733	.	-	.	gene_id "XLOC_040496"; transcript_id "TCONS_00130178"; exon_number "3"; oId "CUFF.21847.1"; class_code "u"; tss_id
scaffold42274	Cufflinks	exon	3936	4210	.	+	.	gene_id "XLOC_040537"; transcript_id "TCONS_00130289"; exon_number "1"; oId "CUFF.16145.1"; class_code "u"; tss_id
scaffold42302	Cufflinks	exon	67665	67942	.	+	.	gene_id "XLOC_040548"; transcript_id "TCONS_00130381"; exon_number "1"; oId "CUFF.21871.1"; class_code "u"; tss_id
scaffold42306	Cufflinks	exon	45692	46039	.	+	.	gene_id "XLOC_040567"; transcript_id "TCONS_00130426"; exon_number "1"; oId "CUFF.14427.1"; class_code "u"; tss_id
scaffold42306	Cufflinks	exon	46444	47321	.	+	.	gene_id "XLOC_040567"; transcript_id "TCONS_00130426"; exon_number "2"; oId "CUFF.14427.1"; class_code "u"; tss_id
scaffold42306	Cufflinks	exon	48643	48939	.	+	.	gene_id "XLOC_040573"; transcript_id "TCONS_00130435"; exon_number "1"; oId "CUFF.17148.1"; class_code "u"; tss_id
scaffold42306	Cufflinks	exon	52047	52393	.	+	.	gene_id "XLOC_040574"; transcript_id "TCONS_00130437"; exon_number "1"; oId "CUFF.15008.1"; class_code "u"; tss_id
scaffold42328	Cufflinks	exon	135123	135544	.	+	.	gene_id "XLOC_040599"; transcript_id "TCONS_00130563"; exon_number "1"; oId "CUFF.14213.1"; class_code "u"; tss_id
scaffold42328	Cufflinks	exon	135661	135929	.	+	.	gene_id "XLOC_040615"; transcript_id "TCONS_00130518"; exon_number "1"; oId "CUFF.16183.1"; class_code "u"; tss_id
scaffold42328	Cufflinks	exon	135937	136309	.	+	.	gene_id "XLOC_040616"; transcript_id "TCONS_00130546"; exon_number "1"; oId "CUFF.14362.1"; class_code "u"; tss_id
scaffold42328	Cufflinks	exon	149616	149940	.	+	.	gene_id "XLOC_040617"; transcript_id "TCONS_00130549"; exon_number "1"; oId "CUFF.15031.1"; class_code "u"; tss_id
scaffold42348	Cufflinks	exon	116061	116411	.	+	.	gene_id "XLOC_040634"; transcript_id "TCONS_00130595"; exon_number "1"; oId "CUFF.14364.1"; class_code "u"; tss_id
scaffold42364	Cufflinks	exon	121356	121820	.	+	.	gene_id "XLOC_040651"; transcript_id "TCONS_00130652"; exon_number "1"; oId "CUFF.14217.1"; class_code "u"; tss_id
scaffold42364	Cufflinks	exon	131792	132592	.	+	.	gene_id "XLOC_040642"; transcript_id "TCONS_00130633"; exon_number "1"; oId "CUFF.21922.1"; class_code "u"; tss_id
scaffold42366	Cufflinks	exon	157849	158108	.	+	.	gene_id "XLOC_040658"; transcript_id "TCONS_00130749"; exon_number "1"; oId "CUFF.15049.1"; class_code "u"; tss_id
scaffold42380	Cufflinks	exon	69284	69693	.	+	.	gene_id "XLOC_040690"; transcript_id "TCONS_00130862"; exon_number "1"; oId "CUFF.21956.1"; class_code "u"; tss_id
scaffold42380	Cufflinks	exon	70552	71115	.	+	.	gene_id "XLOC_040681"; transcript_id "TCONS_00130857"; exon_number "2"; oId "CUFF.21954.1"; class_code "u"; tss_id
scaffold42380	Cufflinks	exon	141209	141473	.	+	.	gene_id "XLOC_040705"; transcript_id "TCONS_00130835"; exon_number "1"; oId "CUFF.16233.1"; class_code "u"; tss_id
scaffold42380	Cufflinks	exon	66311	66668	.	+	.	gene_id "XLOC_040689"; transcript_id "TCONS_00130861"; exon_number "1"; oId "CUFF.21955.1"; class_code "u"; tss_id
scaffold42390	Cufflinks	exon	68557	69062	.	+	.	gene_id "XLOC_040722"; transcript_id "TCONS_00130932"; exon_number "1"; oId "CUFF.21973.1"; class_code "u"; tss_id
scaffold42390	Cufflinks	exon	138620	138838	.	+	.	gene_id "XLOC_040713"; transcript_id "TCONS_00130927"; exon_number "1"; oId "CUFF.21983.1"; class_code "u"; tss_id
scaffold42390	Cufflinks	exon	61020	61219	.	+	.	gene_id "XLOC_040708"; transcript_id "TCONS_00130920"; exon_number "1"; oId "CUFF.21968.2"; class_code "u"; tss_id
scaffold424	Cufflinks	exon	26628	27414	.	+	.	gene_id "XLOC_040758"; transcript_id "TCONS_00131058"; exon_number "1"; oId "CUFF.21997.1"; class_code "u"; tss_id
scaffold424	Cufflinks	exon	210896	211139	.	+	.	gene_id "XLOC_040765"; transcript_id "TCONS_00131059"; exon_number "1"; oId "CUFF.22002.1"; class_code "u"; tss_id
scaffold424	Cufflinks	exon	394642	395260	.	+	.	gene_id "XLOC_040774"; transcript_id "TCONS_00131042"; exon_number "1"; oId "CUFF.16248.1"; class_code "u"; tss_id
scaffold42402	Cufflinks	exon	108306	108900	.	+	.	gene_id "XLOC_040792"; transcript_id "TCONS_00131144"; exon_number "1"; oId "CUFF.15090.1"; class_code "u"; tss_id
scaffold42408	Cufflinks	exon	121567	121934	.	+	.	gene_id "XLOC_040806"; transcript_id "TCONS_00131171"; exon_number "1"; oId "CUFF.16258.1"; class_code "u"; tss_id
scaffold42408	Cufflinks	exon	69298	69830	.	+	.	gene_id "XLOC_040804"; transcript_id "TCONS_00131180"; exon_number "1"; oId "CUFF.22023.1"; class_code "u"; tss_id
scaffold42422	Cufflinks	exon	71992	72439	.	+	.	gene_id "XLOC_040830"; transcript_id "TCONS_00131310"; exon_number "1"; oId "CUFF.15100.1"; class_code "u"; tss_id
scaffold42422	Cufflinks	exon	72425	72680	.	+	.	gene_id "XLOC_040830"; transcript_id "TCONS_00131247"; exon_number "1"; oId "CUFF.16265.1"; class_code "u"; tss_id
scaffold42422	Cufflinks	exon	7822	8027	.	+	.	gene_id "XLOC_040820"; transcript_id "TCONS_00131294"; exon_number "1"; oId "CUFF.14432.1"; class_code "u"; tss_id
scaffold42440	Cufflinks	exon	47989	48244	.	+	.	gene_id "XLOC_040835"; transcript_id "TCONS_00131339"; exon_number "2"; oId "CUFF.22046.1"; class_code "u"; tss_id
scaffold42440	Cufflinks	exon	25542	25759	.	+	.	gene_id "XLOC_040834"; transcript_id "TCONS_00131338"; exon_number "2"; oId "CUFF.22045.1"; class_code "u"; tss_id
scaffold42440	Cufflinks	exon	159137	159402	.	+	.	gene_id "XLOC_040840"; transcript_id "TCONS_00131347"; exon_number "1"; oId "CUFF.22050.1"; class_code "u"; tss_id
scaffold42446	Cufflinks	exon	140330	140591	.	-	.	gene_id "XLOC_040847"; transcript_id "TCONS_00131395"; exon_number "1"; oId "CUFF.22066.1"; class_code "u"; tss_id
scaffold42446	Cufflinks	exon	140769	141050	.	+	.	gene_id "XLOC_040861"; transcript_id "TCONS_00131402"; exon_number "1"; oId "CUFF.22067.1"; class_code "u"; tss_id
scaffold42446	Cufflinks	exon	55415	55783	.	+	.	gene_id "XLOC_040852"; transcript_id "TCONS_00131419"; exon_number "1"; oId "CUFF.15715.1"; class_code "u"; tss_id
scaffold42448	Cufflinks	exon	59070	59329	.	+	.	gene_id "XLOC_040863"; transcript_id "TCONS_00131490"; exon_number "1"; oId "CUFF.14681.1"; class_code "u"; tss_id
scaffold42448	Cufflinks	exon	128623	128848	.	-	.	gene_id "XLOC_040874"; transcript_id "TCONS_00131469"; exon_number "2"; oId "CUFF.22070.1"; class_code "u"; tss_id
scaffold42448	Cufflinks	exon	85577	86717	.	+	.	gene_id "XLOC_040876"; transcript_id "TCONS_00131456"; exon_number "1"; oId "CUFF.14950.1"; class_code "u"; tss_id
scaffold42450	Cufflinks	exon	53701	54159	.	+	.	gene_id "XLOC_040880"; transcript_id "TCONS_00131530"; exon_number "1"; oId "CUFF.14467.1"; class_code "u"; tss_id
scaffold42450	Cufflinks	exon	156471	156714	.	+	.	gene_id "XLOC_040895"; transcript_id "TCONS_00131526"; exon_number "1"; oId "CUFF.22080.1"; class_code "u"; tss_id
scaffold42466	Cufflinks	exon	145812	146126	.	+	.	gene_id "XLOC_040929"; transcript_id "TCONS_00131618"; exon_number "1"; oId "CUFF.14563.1"; class_code "u"; tss_id
scaffold42466	Cufflinks	exon	148252	148587	.	+	.	gene_id "XLOC_040930"; transcript_id "TCONS_00131581"; exon_number "1"; oId "CUFF.14975.1"; class_code "u"; tss_id
scaffold42486	Cufflinks	exon	10075	10350	.	+	.	gene_id "XLOC_040942"; transcript_id "TCONS_00131717"; exon_number "1"; oId "CUFF.22097.1"; class_code "u"; tss_id
scaffold42490	Cufflinks	exon	25163	25381	.	+	.	gene_id "XLOC_040959"; transcript_id "TCONS_00131796"; exon_number "1"; oId "CUFF.22108.1"; class_code "u"; tss_id
scaffold42490	Cufflinks	exon	168544	168763	.	+	.	gene_id "XLOC_040963"; transcript_id "TCONS_00131799"; exon_number "1"; oId "CUFF.22116.1"; class_code "u"; tss_id
scaffold425	Cufflinks	exon	246570	247098	.	+	.	gene_id "XLOC_041039"; transcript_id "TCONS_00132147"; exon_number "1"; oId "CUFF.15785.1"; class_code "u"; tss_id
scaffold425	Cufflinks	exon	59575	60061	.	+	.	gene_id "XLOC_041025"; transcript_id "TCONS_00132193"; exon_number "1"; oId "CUFF.14347.1"; class_code "u"; tss_id
scaffold425	Cufflinks	exon	820252	820496	.	+	.	gene_id "XLOC_040981"; transcript_id "TCONS_00132079"; exon_number "1"; oId "CUFF.14519.1"; class_code "u"; tss_id
scaffold425	Cufflinks	exon	216556	216886	.	+	.	gene_id "XLOC_041038"; transcript_id "TCONS_00132125"; exon_number "1"; oId "CUFF.15172.1"; class_code "u"; tss_id
scaffold425	Cufflinks	exon	216689	216981	.	+	.	gene_id "XLOC_041038"; transcript_id "TCONS_00131939"; exon_number "1"; oId "CUFF.16333.1"; class_code "u"; tss_id
scaffold425	Cufflinks	exon	804528	805428	.	+	.	gene_id "XLOC_040980"; transcript_id "TCONS_00132167"; exon_number "1"; oId "CUFF.14732.1"; class_code "u"; tss_id
scaffold425	Cufflinks	exon	145572	145827	.	+	.	gene_id "XLOC_041028"; transcript_id "TCONS_00131938"; exon_number "1"; oId "CUFF.16332.1"; class_code "u"; tss_id
scaffold425	Cufflinks	exon	373200	373471	.	-	.	gene_id "XLOC_041003"; transcript_id "TCONS_00132024"; exon_number "2"; oId "CUFF.22148.1"; class_code "u"; tss_id
scaffold425	Cufflinks	exon	1056447	1056805	.	+	.	gene_id "XLOC_041072"; transcript_id "TCONS_00132059"; exon_number "1"; oId "CUFF.22184.1"; class_code "u"; tss_id
scaffold425	Cufflinks	exon	525078	525361	.	+	.	gene_id "XLOC_040975"; transcript_id "TCONS_00132095"; exon_number "1"; oId "CUFF.17330.1"; class_code "u"; tss_id
scaffold425	Cufflinks	exon	179878	180281	.	+	.	gene_id "XLOC_041031"; transcript_id "TCONS_00132035"; exon_number "1"; oId "CUFF.22126.1"; class_code "u"; tss_id
scaffold425	Cufflinks	exon	180556	180958	.	+	.	gene_id "XLOC_041032"; transcript_id "TCONS_00132036"; exon_number "1"; oId "CUFF.22127.1"; class_code "u"; tss_id
scaffold425	Cufflinks	exon	151147	151709	.	+	.	gene_id "XLOC_041029"; transcript_id "TCONS_00132033"; exon_number "1"; oId "CUFF.22124.1"; class_code "u"; tss_id
scaffold425	Cufflinks	exon	181238	181443	.	+	.	gene_id "XLOC_041033"; transcript_id "TCONS_00132037"; exon_number "1"; oId "CUFF.22128.1"; class_code "u"; tss_id
scaffold425	Cufflinks	exon	182009	182639	.	+	.	gene_id "XLOC_041035"; transcript_id "TCONS_00132039"; exon_number "1"; oId "CUFF.22130.1"; class_code "u"; tss_id
scaffold425	Cufflinks	exon	152542	153200	.	+	.	gene_id "XLOC_041030"; transcript_id "TCONS_00132034"; exon_number "1"; oId "CUFF.22125.1"; class_code "u"; tss_id
scaffold425	Cufflinks	exon	183308	183718	.	+	.	gene_id "XLOC_041036"; transcript_id "TCONS_00132040"; exon_number "1"; oId "CUFF.22131.1"; class_code "u"; tss_id
scaffold425	Cufflinks	exon	14742	15372	.	+	.	gene_id "XLOC_041024"; transcript_id "TCONS_00132032"; exon_number "1"; oId "CUFF.22117.1"; class_code "u"; tss_id
scaffold425	Cufflinks	exon	233109	233690	.	-	.	gene_id "XLOC_040998"; transcript_id "TCONS_00132136"; exon_number "1"; oId "CUFF.15781.1"; class_code "u"; tss_id
scaffold425	Cufflinks	exon	398437	398903	.	+	.	gene_id "XLOC_041047"; transcript_id "TCONS_00132148"; exon_number "1"; oId "CUFF.15786.1"; class_code "u"; tss_id
scaffold425	Cufflinks	exon	561172	561645	.	+	.	gene_id "XLOC_040976"; transcript_id "TCONS_00132007"; exon_number "2"; oId "CUFF.22151.1"; class_code "u"; tss_id
scaffold425	Cufflinks	exon	598674	598971	.	+	.	gene_id "XLOC_041050"; transcript_id "TCONS_00132052"; exon_number "1"; oId "CUFF.22152.1"; class_code "u"; tss_id
scaffold42508	Cufflinks	exon	96518	96934	.	+	.	gene_id "XLOC_041095"; transcript_id "TCONS_00132233"; exon_number "1"; oId "CUFF.22191.1"; class_code "u"; tss_id
scaffold42508	Cufflinks	exon	59325	59716	.	+	.	gene_id "XLOC_041089"; transcript_id "TCONS_00132218"; exon_number "1"; oId "CUFF.16366.1"; class_code "u"; tss_id
scaffold42508	Cufflinks	exon	79047	79310	.	+	.	gene_id "XLOC_041092"; transcript_id "TCONS_00132221"; exon_number "1"; oId "CUFF.16370.1"; class_code "u"; tss_id
scaffold42508	Cufflinks	exon	169180	169441	.	+	.	gene_id "XLOC_041099"; transcript_id "TCONS_00132228"; exon_number "1"; oId "CUFF.14628.1"; class_code "u"; tss_id
scaffold42516	Cufflinks	exon	116666	116902	.	+	.	gene_id "XLOC_041131"; transcript_id "TCONS_00132352"; exon_number "1"; oId "CUFF.22210.1"; class_code "u"; tss_id
scaffold42516	Cufflinks	exon	61198	62238	.	+	.	gene_id "XLOC_041102"; transcript_id "TCONS_00132306"; exon_number "1"; oId "CUFF.16386.1"; class_code "u"; tss_id
scaffold42516	Cufflinks	exon	28199	28985	.	+	.	gene_id "XLOC_041101"; transcript_id "TCONS_00132345"; exon_number "1"; oId "CUFF.22199.1"; class_code "u"; tss_id
scaffold42516	Cufflinks	exon	29040	29299	.	+	.	gene_id "XLOC_041118"; transcript_id "TCONS_00132348"; exon_number "1"; oId "CUFF.22200.1"; class_code "u"; tss_id
scaffold42518	Cufflinks	exon	6707	7429	.	+	.	gene_id "XLOC_041148"; transcript_id "TCONS_00132514"; exon_number "1"; oId "CUFF.15839.1"; class_code "u"; tss_id
scaffold42524	Cufflinks	exon	37487	38073	.	+	.	gene_id "XLOC_041176"; transcript_id "TCONS_00132562"; exon_number "1"; oId "CUFF.14438.1"; class_code "u"; tss_id
scaffold42524	Cufflinks	exon	38802	39061	.	+	.	gene_id "XLOC_041177"; transcript_id "TCONS_00132581"; exon_number "1"; oId "CUFF.22234.1"; class_code "u"; tss_id
scaffold42528	Cufflinks	exon	6	636	.	+	.	gene_id "XLOC_041196"; transcript_id "TCONS_00132669"; exon_number "1"; oId "CUFF.22243.1"; class_code "u"; tss_id
scaffold42528	Cufflinks	exon	1446	2087	.	+	.	gene_id "XLOC_041197"; transcript_id "TCONS_00132698"; exon_number "1"; oId "CUFF.15253.1"; class_code "u"; tss_id
scaffold42530	Cufflinks	exon	152663	152866	.	+	.	gene_id "XLOC_041230"; transcript_id "TCONS_00132745"; exon_number "1"; oId "CUFF.16456.1"; class_code "u"; tss_id
scaffold42540	Cufflinks	exon	137294	137918	.	-	.	gene_id "XLOC_041254"; transcript_id "TCONS_00132841"; exon_number "1"; oId "CUFF.16475.2"; class_code "u"; tss_id
scaffold42540	Cufflinks	exon	110885	112770	.	+	.	gene_id "XLOC_041242"; transcript_id "TCONS_00132871"; exon_number "1"; oId "CUFF.22282.1"; class_code "u"; tss_id
scaffold42556	Cufflinks	exon	116206	116566	.	+	.	gene_id "XLOC_041282"; transcript_id "TCONS_00132967"; exon_number "1"; oId "CUFF.16480.1"; class_code "u"; tss_id
scaffold42556	Cufflinks	exon	120597	120893	.	+	.	gene_id "XLOC_041283"; transcript_id "TCONS_00132968"; exon_number "1"; oId "CUFF.16481.1"; class_code "u"; tss_id
scaffold42556	Cufflinks	exon	124576	124925	.	+	.	gene_id "XLOC_041275"; transcript_id "TCONS_00132990"; exon_number "1"; oId "CUFF.22291.1"; class_code "u"; tss_id
scaffold42556	Cufflinks	exon	147629	148484	.	+	.	gene_id "XLOC_041275"; transcript_id "TCONS_00132983"; exon_number "1"; oId "CUFF.14719.1"; class_code "u"; tss_id
scaffold42558	Cufflinks	exon	97974	98299	.	+	.	gene_id "XLOC_041305"; transcript_id "TCONS_00133089"; exon_number "1"; oId "CUFF.22302.1"; class_code "u"; tss_id
scaffold42558	Cufflinks	exon	118193	118493	.	+	.	gene_id "XLOC_041307"; transcript_id "TCONS_00133090"; exon_number "1"; oId "CUFF.22304.1"; class_code "u"; tss_id
scaffold42566	Cufflinks	exon	58654	58911	.	+	.	gene_id "XLOC_041310"; transcript_id "TCONS_00133125"; exon_number "1"; oId "CUFF.14508.1"; class_code "u"; tss_id
scaffold42566	Cufflinks	exon	92343	93102	.	+	.	gene_id "XLOC_041311"; transcript_id "TCONS_00133121"; exon_number "1"; oId "CUFF.22309.1"; class_code "u"; tss_id
scaffold42570	Cufflinks	exon	106	479	.	+	.	gene_id "XLOC_041339"; transcript_id "TCONS_00133266"; exon_number "1"; oId "CUFF.22326.1"; class_code "u"; tss_id
scaffold42584	Cufflinks	exon	25517	26017	.	+	.	gene_id "XLOC_041356"; transcript_id "TCONS_00133361"; exon_number "1"; oId "CUFF.15346.1"; class_code "u"; tss_id
scaffold42596	Cufflinks	exon	151459	151788	.	+	.	gene_id "XLOC_041398"; transcript_id "TCONS_00133464"; exon_number "1"; oId "CUFF.16537.1"; class_code "u"; tss_id
scaffold42596	Cufflinks	exon	153311	153777	.	+	.	gene_id "XLOC_041399"; transcript_id "TCONS_00133465"; exon_number "1"; oId "CUFF.16538.1"; class_code "u"; tss_id
scaffold42596	Cufflinks	exon	154797	155023	.	+	.	gene_id "XLOC_041400"; transcript_id "TCONS_00133466"; exon_number "1"; oId "CUFF.16539.1"; class_code "u"; tss_id
scaffold426	Cufflinks	exon	8708	8994	.	+	.	gene_id "XLOC_041424"; transcript_id "TCONS_00133566"; exon_number "1"; oId "CUFF.17543.1"; class_code "u"; tss_id
scaffold426	Cufflinks	exon	9910	10339	.	+	.	gene_id "XLOC_041426"; transcript_id "TCONS_00133564"; exon_number "1"; oId "CUFF.22366.1"; class_code "u"; tss_id
scaffold42604	Cufflinks	exon	41497	41881	.	+	.	gene_id "XLOC_041431"; transcript_id "TCONS_00133591"; exon_number "1"; oId "CUFF.22372.1"; class_code "u"; tss_id
scaffold42618	Cufflinks	exon	101960	102333	.	+	.	gene_id "XLOC_041447"; transcript_id "TCONS_00133618"; exon_number "1"; oId "CUFF.22382.1"; class_code "u"; tss_id
scaffold42634	Cufflinks	exon	7205	7905	.	+	.	gene_id "XLOC_041460"; transcript_id "TCONS_00133677"; exon_number "1"; oId "CUFF.15987.1"; class_code "u"; tss_id
scaffold42648	Cufflinks	exon	79472	79685	.	+	.	gene_id "XLOC_041501"; transcript_id "TCONS_00133781"; exon_number "1"; oId "CUFF.17567.1"; class_code "u"; tss_id
scaffold42648	Cufflinks	exon	122962	123306	.	+	.	gene_id "XLOC_041503"; transcript_id "TCONS_00133772"; exon_number "1"; oId "CUFF.22412.1"; class_code "u"; tss_id
scaffold42648	Cufflinks	exon	115483	115929	.	-	.	gene_id "XLOC_041491"; transcript_id "TCONS_00133770"; exon_number "2"; oId "CUFF.22410.1"; class_code "u"; tss_id
scaffold42648	Cufflinks	exon	128567	128969	.	+	.	gene_id "XLOC_041504"; transcript_id "TCONS_00133762"; exon_number "1"; oId "CUFF.16569.1"; class_code "u"; tss_id
scaffold42648	Cufflinks	exon	75218	75699	.	+	.	gene_id "XLOC_041500"; transcript_id "TCONS_00133771"; exon_number "1"; oId "CUFF.22408.1"; class_code "u"; tss_id
scaffold42648	Cufflinks	exon	75436	75821	.	+	.	gene_id "XLOC_041500"; transcript_id "TCONS_00133764"; exon_number "1"; oId "CUFF.14553.1"; class_code "u"; tss_id
scaffold42674	Cufflinks	exon	74966	75238	.	+	.	gene_id "XLOC_041566"; transcript_id "TCONS_00133997"; exon_number "1"; oId "CUFF.14946.1"; class_code "u"; tss_id
scaffold42684	Cufflinks	exon	158823	159374	.	+	.	gene_id "XLOC_041598"; transcript_id "TCONS_00134086"; exon_number "1"; oId "CUFF.14991.1"; class_code "u"; tss_id
scaffold42684	Cufflinks	exon	139301	139562	.	-	.	gene_id "XLOC_041583"; transcript_id "TCONS_00134056"; exon_number "1"; oId "CUFF.14588.1"; class_code "u"; tss_id
scaffold427	Cufflinks	exon	12353	13982	.	+	.	gene_id "XLOC_041610"; transcript_id "TCONS_00134156"; exon_number "1"; oId "CUFF.22474.1"; class_code "u"; tss_id
scaffold427	Cufflinks	exon	10484	12128	.	+	.	gene_id "XLOC_041608"; transcript_id "TCONS_00134154"; exon_number "1"; oId "CUFF.22472.1"; class_code "u"; tss_id
scaffold42704	Cufflinks	exon	22542	22799	.	+	.	gene_id "XLOC_041624"; transcript_id "TCONS_00134192"; exon_number "1"; oId "CUFF.14607.1"; class_code "u"; tss_id
scaffold42726	Cufflinks	exon	31918	32126	.	+	.	gene_id "XLOC_041642"; transcript_id "TCONS_00134239"; exon_number "1"; oId "CUFF.17631.1"; class_code "u"; tss_id
scaffold42726	Cufflinks	exon	74572	75005	.	+	.	gene_id "XLOC_041643"; transcript_id "TCONS_00134229"; exon_number "1"; oId "CUFF.22486.1"; class_code "u"; tss_id
scaffold42726	Cufflinks	exon	75069	75614	.	+	.	gene_id "XLOC_041644"; transcript_id "TCONS_00134230"; exon_number "1"; oId "CUFF.22487.1"; class_code "u"; tss_id
scaffold42760	Cufflinks	exon	51510	52377	.	+	.	gene_id "XLOC_041684"; transcript_id "TCONS_00134410"; exon_number "2"; oId "CUFF.22515.1"; class_code "u"; tss_id
scaffold42760	Cufflinks	exon	135927	136503	.	+	.	gene_id "XLOC_041704"; transcript_id "TCONS_00134444"; exon_number "1"; oId "CUFF.15460.1"; class_code "u"; tss_id
scaffold42760	Cufflinks	exon	136050	136706	.	+	.	gene_id "XLOC_041704"; transcript_id "TCONS_00134457"; exon_number "1"; oId "CUFF.14640.1"; class_code "u"; tss_id
scaffold42762	Cufflinks	exon	82316	82571	.	+	.	gene_id "XLOC_041715"; transcript_id "TCONS_00134486"; exon_number "1"; oId "CUFF.17670.1"; class_code "u"; tss_id
scaffold42762	Cufflinks	exon	157496	157737	.	+	.	gene_id "XLOC_041720"; transcript_id "TCONS_00134477"; exon_number "1"; oId "CUFF.22531.1"; class_code "u"; tss_id
scaffold42762	Cufflinks	exon	81015	81270	.	+	.	gene_id "XLOC_041714"; transcript_id "TCONS_00134485"; exon_number "1"; oId "CUFF.17669.1"; class_code "u"; tss_id
scaffold42762	Cufflinks	exon	180415	180726	.	+	.	gene_id "XLOC_041722"; transcript_id "TCONS_00134482"; exon_number "1"; oId "CUFF.14770.1"; class_code "u"; tss_id
scaffold42766	Cufflinks	exon	95944	96299	.	+	.	gene_id "XLOC_041739"; transcript_id "TCONS_00134538"; exon_number "1"; oId "CUFF.14650.1"; class_code "u"; tss_id
scaffold42766	Cufflinks	exon	121333	124146	.	+	.	gene_id "XLOC_041724"; transcript_id "TCONS_00134551"; exon_number "1"; oId "CUFF.22539.1"; class_code "u"; tss_id
scaffold42766	Cufflinks	exon	124219	124615	.	+	.	gene_id "XLOC_041740"; transcript_id "TCONS_00134558"; exon_number "1"; oId "CUFF.22540.1"; class_code "u"; tss_id
scaffold42766	Cufflinks	exon	20503	21086	.	+	.	gene_id "XLOC_041737"; transcript_id "TCONS_00134595"; exon_number "1"; oId "CUFF.15021.1"; class_code "u"; tss_id
scaffold42766	Cufflinks	exon	21379	21892	.	+	.	gene_id "XLOC_041723"; transcript_id "TCONS_00134522"; exon_number "1"; oId "CUFF.14645.1"; class_code "u"; tss_id
scaffold42766	Cufflinks	exon	21947	22952	.	+	.	gene_id "XLOC_041723"; transcript_id "TCONS_00134523"; exon_number "1"; oId "CUFF.14646.1"; class_code "u"; tss_id
scaffold42766	Cufflinks	exon	18556	18852	.	+	.	gene_id "XLOC_041734"; transcript_id "TCONS_00134534"; exon_number "1"; oId "CUFF.14642.1"; class_code "u"; tss_id
scaffold42766	Cufflinks	exon	19617	19829	.	+	.	gene_id "XLOC_041735"; transcript_id "TCONS_00134535"; exon_number "1"; oId "CUFF.14643.1"; class_code "u"; tss_id
scaffold42766	Cufflinks	exon	20090	20470	.	+	.	gene_id "XLOC_041736"; transcript_id "TCONS_00134536"; exon_number "1"; oId "CUFF.14644.1"; class_code "u"; tss_id
scaffold42770	Cufflinks	exon	123417	123618	.	+	.	gene_id "XLOC_041750"; transcript_id "TCONS_00134619"; exon_number "1"; oId "CUFF.22550.1"; class_code "u"; tss_id
scaffold42770	Cufflinks	exon	93160	93464	.	+	.	gene_id "XLOC_041749"; transcript_id "TCONS_00134618"; exon_number "1"; oId "CUFF.22548.1"; class_code "u"; tss_id
scaffold42776	Cufflinks	exon	69469	69706	.	+	.	gene_id "XLOC_041772"; transcript_id "TCONS_00134662"; exon_number "1"; oId "CUFF.16661.1"; class_code "u"; tss_id
scaffold42784	Cufflinks	exon	35347	35670	.	+	.	gene_id "XLOC_041808"; transcript_id "TCONS_00134868"; exon_number "1"; oId "CUFF.22591.1"; class_code "u"; tss_id
scaffold42784	Cufflinks	exon	35782	36171	.	+	.	gene_id "XLOC_041809"; transcript_id "TCONS_00134820"; exon_number "1"; oId "CUFF.16674.1"; class_code "u"; tss_id
scaffold42784	Cufflinks	exon	36187	36488	.	+	.	gene_id "XLOC_041810"; transcript_id "TCONS_00134894"; exon_number "1"; oId "CUFF.15503.1"; class_code "u"; tss_id
scaffold42784	Cufflinks	exon	34516	35281	.	+	.	gene_id "XLOC_041807"; transcript_id "TCONS_00134819"; exon_number "1"; oId "CUFF.16673.1"; class_code "u"; tss_id
scaffold42790	Cufflinks	exon	158305	158846	.	+	.	gene_id "XLOC_041835"; transcript_id "TCONS_00134989"; exon_number "1"; oId "CUFF.13234.1"; class_code "u"; tss_id
scaffold42790	Cufflinks	exon	9218	9947	.	+	.	gene_id "XLOC_041832"; transcript_id "TCONS_00134971"; exon_number "1"; oId "CUFF.22617.1"; class_code "u"; tss_id
scaffold42790	Cufflinks	exon	38268	38481	.	+	.	gene_id "XLOC_041828"; transcript_id "TCONS_00134961"; exon_number "1"; oId "CUFF.14712.1"; class_code "u"; tss_id
scaffold42794	Cufflinks	exon	127189	127743	.	+	.	gene_id "XLOC_041841"; transcript_id "TCONS_00135085"; exon_number "2"; oId "CUFF.16151.1"; class_code "u"; tss_id
scaffold42804	Cufflinks	exon	110139	110704	.	+	.	gene_id "XLOC_041859"; transcript_id "TCONS_00135118"; exon_number "1"; oId "CUFF.15093.1"; class_code "u"; tss_id
scaffold42804	Cufflinks	exon	111103	111682	.	+	.	gene_id "XLOC_041861"; transcript_id "TCONS_00135111"; exon_number "1"; oId "CUFF.14728.1"; class_code "u"; tss_id
scaffold42836	Cufflinks	exon	1916	2259	.	+	.	gene_id "XLOC_041873"; transcript_id "TCONS_00135139"; exon_number "1"; oId "CUFF.16706.1"; class_code "u"; tss_id
scaffold42836	Cufflinks	exon	2196	2830	.	+	.	gene_id "XLOC_041873"; transcript_id "TCONS_00135143"; exon_number "1"; oId "CUFF.14729.1"; class_code "u"; tss_id
scaffold42836	Cufflinks	exon	4929	5234	.	+	.	gene_id "XLOC_041874"; transcript_id "TCONS_00135140"; exon_number "1"; oId "CUFF.16707.1"; class_code "u"; tss_id
scaffold42836	Cufflinks	exon	7115	7328	.	+	.	gene_id "XLOC_041875"; transcript_id "TCONS_00135155"; exon_number "1"; oId "CUFF.22643.1"; class_code "u"; tss_id
scaffold42840	Cufflinks	exon	47600	47883	.	+	.	gene_id "XLOC_041893"; transcript_id "TCONS_00135217"; exon_number "1"; oId "CUFF.22657.1"; class_code "u"; tss_id
scaffold42840	Cufflinks	exon	91590	91925	.	+	.	gene_id "XLOC_041894"; transcript_id "TCONS_00135218"; exon_number "1"; oId "CUFF.22659.1"; class_code "u"; tss_id
scaffold42840	Cufflinks	exon	91987	92458	.	-	.	gene_id "XLOC_041883"; transcript_id "TCONS_00135209"; exon_number "1"; oId "CUFF.22660.1"; class_code "u"; tss_id
scaffold42840	Cufflinks	exon	93668	93929	.	-	.	gene_id "XLOC_041883"; transcript_id "TCONS_00135209"; exon_number "3"; oId "CUFF.22660.1"; class_code "u"; tss_id
scaffold42840	Cufflinks	exon	162088	162365	.	-	.	gene_id "XLOC_041887"; transcript_id "TCONS_00135212"; exon_number "2"; oId "CUFF.22666.1"; class_code "u"; tss_id
scaffold42840	Cufflinks	exon	45163	45497	.	+	.	gene_id "XLOC_041892"; transcript_id "TCONS_00135216"; exon_number "1"; oId "CUFF.22656.1"; class_code "u"; tss_id
scaffold42850	Cufflinks	exon	135298	135826	.	+	.	gene_id "XLOC_041925"; transcript_id "TCONS_00135319"; exon_number "1"; oId "CUFF.16733.1"; class_code "u"; tss_id
scaffold42850	Cufflinks	exon	133003	133453	.	+	.	gene_id "XLOC_041924"; transcript_id "TCONS_00135318"; exon_number "1"; oId "CUFF.16732.1"; class_code "u"; tss_id
scaffold42890	Cufflinks	exon	51258	51559	.	+	.	gene_id "XLOC_041948"; transcript_id "TCONS_00135546"; exon_number "2"; oId "CUFF.17802.1"; class_code "u"; tss_id
scaffold42892	Cufflinks	exon	26254	26752	.	+	.	gene_id "XLOC_041980"; transcript_id "TCONS_00135645"; exon_number "1"; oId "CUFF.14884.1"; class_code "u"; tss_id
scaffold42892	Cufflinks	exon	149572	149967	.	+	.	gene_id "XLOC_041985"; transcript_id "TCONS_00135646"; exon_number "1"; oId "CUFF.14889.1"; class_code "u"; tss_id
scaffold42892	Cufflinks	exon	151333	151740	.	+	.	gene_id "XLOC_041987"; transcript_id "TCONS_00135648"; exon_number "1"; oId "CUFF.14891.1"; class_code "u"; tss_id
scaffold42892	Cufflinks	exon	151827	152126	.	+	.	gene_id "XLOC_041968"; transcript_id "TCONS_00135638"; exon_number "1"; oId "CUFF.14892.1"; class_code "u"; tss_id
scaffold42892	Cufflinks	exon	152231	152877	.	+	.	gene_id "XLOC_041988"; transcript_id "TCONS_00135649"; exon_number "1"; oId "CUFF.14893.1"; class_code "u"; tss_id
scaffold42892	Cufflinks	exon	12337	12594	.	+	.	gene_id "XLOC_041974"; transcript_id "TCONS_00135627"; exon_number "1"; oId "CUFF.22705.1"; class_code "u"; tss_id
scaffold42892	Cufflinks	exon	18820	19134	.	+	.	gene_id "XLOC_041978"; transcript_id "TCONS_00135656"; exon_number "1"; oId "CUFF.15576.1"; class_code "u"; tss_id
scaffold42892	Cufflinks	exon	18931	19381	.	+	.	gene_id "XLOC_041978"; transcript_id "TCONS_00135601"; exon_number "1"; oId "CUFF.16756.1"; class_code "u"; tss_id
scaffold42892	Cufflinks	exon	20085	20314	.	+	.	gene_id "XLOC_041960"; transcript_id "TCONS_00135634"; exon_number "2"; oId "CUFF.14882.1"; class_code "u"; tss_id
scaffold42892	Cufflinks	exon	20099	20350	.	+	.	gene_id "XLOC_041960"; transcript_id "TCONS_00135659"; exon_number "1"; oId "CUFF.13291.1"; class_code "u"; tss_id
scaffold42892	Cufflinks	exon	21007	21507	.	+	.	gene_id "XLOC_041979"; transcript_id "TCONS_00135644"; exon_number "1"; oId "CUFF.14883.1"; class_code "u"; tss_id
scaffold42894	Cufflinks	exon	28662	28908	.	+	.	gene_id "XLOC_042010"; transcript_id "TCONS_00135714"; exon_number "1"; oId "CUFF.22722.1"; class_code "u"; tss_id
scaffold42896	Cufflinks	exon	141128	141383	.	+	.	gene_id "XLOC_042024"; transcript_id "TCONS_00135745"; exon_number "1"; oId "CUFF.22732.1"; class_code "u"; tss_id
scaffold42904	Cufflinks	exon	179473	179799	.	+	.	gene_id "XLOC_042030"; transcript_id "TCONS_00135833"; exon_number "1"; oId "CUFF.15177.1"; class_code "u"; tss_id
scaffold42904	Cufflinks	exon	13582	13958	.	+	.	gene_id "XLOC_042036"; transcript_id "TCONS_00135814"; exon_number "1"; oId "CUFF.15175.1"; class_code "u"; tss_id
scaffold42918	Cufflinks	exon	152460	152747	.	+	.	gene_id "XLOC_042062"; transcript_id "TCONS_00135869"; exon_number "1"; oId "CUFF.22751.1"; class_code "u"; tss_id
scaffold42918	Cufflinks	exon	153225	153615	.	+	.	gene_id "XLOC_042063"; transcript_id "TCONS_00135870"; exon_number "1"; oId "CUFF.22752.1"; class_code "u"; tss_id
scaffold42918	Cufflinks	exon	154018	154329	.	+	.	gene_id "XLOC_042064"; transcript_id "TCONS_00135871"; exon_number "1"; oId "CUFF.22753.1"; class_code "u"; tss_id
scaffold42918	Cufflinks	exon	154681	155282	.	+	.	gene_id "XLOC_042065"; transcript_id "TCONS_00135872"; exon_number "1"; oId "CUFF.22754.1"; class_code "u"; tss_id
scaffold42918	Cufflinks	exon	120282	120714	.	+	.	gene_id "XLOC_042060"; transcript_id "TCONS_00135867"; exon_number "1"; oId "CUFF.22749.1"; class_code "u"; tss_id
scaffold42922	Cufflinks	exon	183320	183958	.	+	.	gene_id "XLOC_042086"; transcript_id "TCONS_00135929"; exon_number "1"; oId "CUFF.16809.1"; class_code "u"; tss_id
scaffold42922	Cufflinks	exon	197195	197763	.	+	.	gene_id "XLOC_042088"; transcript_id "TCONS_00135964"; exon_number "1"; oId "CUFF.14936.1"; class_code "u"; tss_id
scaffold42924	Cufflinks	exon	8158	8536	.	+	.	gene_id "XLOC_042098"; transcript_id "TCONS_00135994"; exon_number "1"; oId "CUFF.16813.1"; class_code "u"; tss_id
scaffold42930	Cufflinks	exon	124796	125145	.	+	.	gene_id "XLOC_042117"; transcript_id "TCONS_00136034"; exon_number "1"; oId "CUFF.14942.1"; class_code "u"; tss_id
scaffold42930	Cufflinks	exon	125023	125595	.	+	.	gene_id "XLOC_042117"; transcript_id "TCONS_00136031"; exon_number "1"; oId "CUFF.22780.1"; class_code "u"; tss_id
scaffold42946	Cufflinks	exon	156554	156782	.	+	.	gene_id "XLOC_042126"; transcript_id "TCONS_00136111"; exon_number "1"; oId "CUFF.15631.1"; class_code "u"; tss_id
scaffold42946	Cufflinks	exon	92147	92389	.	+	.	gene_id "XLOC_042131"; transcript_id "TCONS_00136090"; exon_number "1"; oId "CUFF.22785.1"; class_code "u"; tss_id
scaffold42946	Cufflinks	exon	202743	203282	.	+	.	gene_id "XLOC_042137"; transcript_id "TCONS_00136124"; exon_number "1"; oId "CUFF.15204.1"; class_code "u"; tss_id
scaffold42948	Cufflinks	exon	99049	99390	.	+	.	gene_id "XLOC_042161"; transcript_id "TCONS_00136203"; exon_number "1"; oId "CUFF.14815.1"; class_code "u"; tss_id
scaffold42948	Cufflinks	exon	72936	73608	.	+	.	gene_id "XLOC_042146"; transcript_id "TCONS_00136169"; exon_number "1"; oId "CUFF.22800.1"; class_code "u"; tss_id
scaffold42948	Cufflinks	exon	82169	82543	.	+	.	gene_id "XLOC_042160"; transcript_id "TCONS_00136155"; exon_number "1"; oId "CUFF.15479.1"; class_code "u"; tss_id
scaffold42960	Cufflinks	exon	567	773	.	+	.	gene_id "XLOC_042177"; transcript_id "TCONS_00136245"; exon_number "1"; oId "CUFF.15221.1"; class_code "u"; tss_id
scaffold42960	Cufflinks	exon	141738	142135	.	+	.	gene_id "XLOC_042182"; transcript_id "TCONS_00136242"; exon_number "1"; oId "CUFF.22822.1"; class_code "u"; tss_id
scaffold42974	Cufflinks	exon	115526	115933	.	+	.	gene_id "XLOC_042203"; transcript_id "TCONS_00136343"; exon_number "1"; oId "CUFF.22833.1"; class_code "u"; tss_id
scaffold42974	Cufflinks	exon	117266	117814	.	+	.	gene_id "XLOC_042204"; transcript_id "TCONS_00136338"; exon_number "1"; oId "CUFF.15060.1"; class_code "u"; tss_id
scaffold42994	Cufflinks	exon	18113	18505	.	-	.	gene_id "XLOC_042265"; transcript_id "TCONS_00136609"; exon_number "1"; oId "CUFF.14852.1"; class_code "u"; tss_id
scaffold42994	Cufflinks	exon	89385	89616	.	-	.	gene_id "XLOC_042270"; transcript_id "TCONS_00136561"; exon_number "1"; oId "CUFF.15097.1"; class_code "u"; tss_id
scaffold42994	Cufflinks	exon	199590	200034	.	+	.	gene_id "XLOC_042281"; transcript_id "TCONS_00136580"; exon_number "1"; oId "CUFF.22879.1"; class_code "u"; tss_id
scaffold43	Cufflinks	exon	123683	123893	.	+	.	gene_id "XLOC_042283"; transcript_id "TCONS_00136827"; exon_number "1"; oId "CUFF.15259.1"; class_code "u"; tss_id
scaffold43	Cufflinks	exon	123987	124200	.	+	.	gene_id "XLOC_042283"; transcript_id "TCONS_00136827"; exon_number "2"; oId "CUFF.15259.1"; class_code "u"; tss_id
scaffold43	Cufflinks	exon	153357	155134	.	+	.	gene_id "XLOC_042284"; transcript_id "TCONS_00136736"; exon_number "1"; oId "CUFF.22883.1"; class_code "u"; tss_id
scaffold43	Cufflinks	exon	680421	681140	.	+	.	gene_id "XLOC_042348"; transcript_id "TCONS_00136756"; exon_number "1"; oId "CUFF.22909.1"; class_code "u"; tss_id
scaffold43	Cufflinks	exon	681267	682224	.	+	.	gene_id "XLOC_042349"; transcript_id "TCONS_00136757"; exon_number "1"; oId "CUFF.22910.1"; class_code "u"; tss_id
scaffold43	Cufflinks	exon	206295	206697	.	+	.	gene_id "XLOC_042317"; transcript_id "TCONS_00136691"; exon_number "1"; oId "CUFF.16873.1"; class_code "u"; tss_id
scaffold43	Cufflinks	exon	515562	515769	.	+	.	gene_id "XLOC_042327"; transcript_id "TCONS_00136753"; exon_number "1"; oId "CUFF.22896.1"; class_code "u"; tss_id
[truncated: 9,959 more rows]

## Sheet: Table S3
Table S3: Gene ontology enrichment analysis of the closest neighbor protein-coding genes of the tissue-expressed lincRNAs.
GO ID	GO description	GO class	p-value	Gene numbers
GO:0033993	response to lipid	biological process	5.07104e-07	21
GO:0071396	cellular response to lipid	biological process	5.07104e-07	21
GO:0071495	cellular response to endogenous stimulus	biological process	5.74756e-07	22
GO:0009719	response to endogenous stimulus	biological process	5.74756e-07	22
GO:0071383	cellular response to steroid hormone stimulus	biological process	6.75034e-07	20
GO:0071407	cellular response to organic cyclic compound	biological process	6.75034e-07	20
GO:0009755	hormone-mediated signaling pathway	biological process	6.75034e-07	20
GO:0009725	response to hormone	biological process	6.75034e-07	20
GO:0014070	response to organic cyclic compound	biological process	6.75034e-07	20
GO:0043401	steroid hormone mediated signaling pathway	biological process	6.75034e-07	20
GO:0048545	response to steroid hormone	biological process	6.75034e-07	20
GO:0032870	cellular response to hormone stimulus	biological process	6.75034e-07	20
GO:0010033	response to organic substance	biological process	6.76545e-07	25
GO:0071310	cellular response to organic substance	biological process	2.71336e-06	23
GO:0070887	cellular response to chemical stimulus	biological process	5.29321e-06	23
GO:0042221	response to chemical	biological process	7.73512e-05	30
GO:0007165	signal transduction	biological process	0.000140615	253
GO:0044700	single organism signaling	biological process	0.000200437	254
GO:0023052	signaling	biological process	0.000200437	254
GO:0007154	cell communication	biological process	0.00021259	260
GO:0016310	phosphorylation	biological process	0.00136972	127
GO:0051716	cellular response to stimulus	biological process	0.00153457	267
GO:0006468	protein phosphorylation	biological process	0.00312399	79
GO:0050794	regulation of cellular process	biological process	0.00394267	351
GO:0006796	phosphate-containing compound metabolic process	biological process	0.00545005	223
GO:0006464	cellular protein modification process	biological process	0.00587652	158
GO:0036211	protein modification process	biological process	0.00587652	158
GO:0022618	ribonucleoprotein complex assembly	biological process	0.00602518	6
GO:0071826	ribonucleoprotein complex subunit organization	biological process	0.00602518	6
GO:0016311	dephosphorylation	biological process	0.00660813	40
GO:0006793	phosphorus metabolic process	biological process	0.00660961	224
GO:0050789	regulation of biological process	biological process	0.00801905	359
GO:0006470	protein dephosphorylation	biological process	0.00904183	34
GO:0030522	intracellular receptor signaling pathway	biological process	0.0105613	3
GO:0065007	biological regulation	biological process	0.011814	364
GO:0043412	macromolecule modification	biological process	0.0123592	163
GO:0010468	regulation of gene expression	biological process	0.0129221	97
GO:0010556	regulation of macromolecule biosynthetic process	biological process	0.0151666	96
GO:2000112	regulation of cellular macromolecule biosynthetic process	biological process	0.0151666	96
GO:0009889	regulation of biosynthetic process	biological process	0.0159074	96
GO:0031326	regulation of cellular biosynthetic process	biological process	0.0159074	96
GO:0060255	regulation of macromolecule metabolic process	biological process	0.0159705	110
GO:0030258	lipid modification	biological process	0.0170085	9
GO:0019751	polyol metabolic process	biological process	0.0183205	4
GO:0031323	regulation of cellular metabolic process	biological process	0.0194926	111
GO:0006177	GMP biosynthetic process	biological process	0.0206224	2
GO:0043162	ubiquitin-dependent protein catabolic process via the multivesicular body sorting pathway	biological process	0.0206224	2
GO:0006526	arginine biosynthetic process	biological process	0.0206224	2
GO:0006658	phosphatidylserine metabolic process	biological process	0.0206224	2
GO:0006659	phosphatidylserine biosynthetic process	biological process	0.0206224	2
GO:0010506	regulation of autophagy	biological process	0.0206224	2
GO:0046037	GMP metabolic process	biological process	0.0206224	2
GO:0006534	cysteine metabolic process	biological process	0.0235869	3
GO:0001731	formation of translation preinitiation complex	biological process	0.0235869	3
GO:0016051	carbohydrate biosynthetic process	biological process	0.0251881	8
GO:0006417	regulation of translation	biological process	0.0261333	6
GO:0009987	cellular process	biological process	0.0273251	841
GO:0048584	positive regulation of response to stimulus	biological process	0.0287311	5
GO:0005975	carbohydrate metabolic process	biological process	0.0309778	71
GO:0006355	regulation of transcription, DNA-templated	biological process	0.0316206	90
GO:2001141	regulation of RNA biosynthetic process	biological process	0.0316206	90
GO:0050896	response to stimulus	biological process	0.0325992	305
GO:0051252	regulation of RNA metabolic process	biological process	0.0330133	90
GO:0035335	peptidyl-tyrosine dephosphorylation	biological process	0.034453	28
GO:0010608	posttranscriptional regulation of gene expression	biological process	0.034563	6
GO:0046854	phosphatidylinositol phosphorylation	biological process	0.039538	5
GO:0046834	lipid phosphorylation	biological process	0.039538	5
GO:0032268	regulation of cellular protein metabolic process	biological process	0.0409972	12
GO:0006446	regulation of translational initiation	biological process	0.0421835	3
GO:0046856	phosphatidylinositol dephosphorylation	biological process	0.0421835	3
GO:0046839	phospholipid dephosphorylation	biological process	0.0421835	3
GO:0048015	phosphatidylinositol-mediated signaling	biological process	0.0421835	3
GO:0048017	inositol lipid-mediated signaling	biological process	0.0421835	3
GO:0006351	transcription, DNA-templated	biological process	0.042399	99
GO:0051179	localization	biological process	0.0428571	223
GO:0044723	single-organism carbohydrate metabolic process	biological process	0.04326	38
GO:0080135	regulation of cellular response to stress	biological process	0.0433651	4
GO:0042398	cellular modified amino acid biosynthetic process	biological process	0.0445629	6
GO:0051234	establishment of localization	biological process	0.0452745	217
GO:0080090	regulation of primary metabolic process	biological process	0.0475448	115
GO:0006810	transport	biological process	0.0485161	216
GO:0003707	steroid hormone receptor activity	molecular function	8.7417e-07	20
GO:0004879	ligand-activated sequence-specific DNA binding RNA polymerase II transcription factor activity	molecular function	3.78482e-05	7
GO:0098531	direct ligand regulated sequence-specific DNA binding transcription factor activity	molecular function	3.78482e-05	7
GO:0005515	protein binding	molecular function	0.000679067	737
GO:0016773	phosphotransferase activity, alcohol group as acceptor	molecular function	0.000780013	94
GO:0000981	sequence-specific DNA binding RNA polymerase II transcription factor activity	molecular function	0.00105251	7
GO:0004887	thyroid hormone receptor activity	molecular function	0.00198431	4
GO:0016301	kinase activity	molecular function	0.0029039	123
GO:0004672	protein kinase activity	molecular function	0.0039696	76
GO:0016772	transferase activity, transferring phosphorus-containing groups	molecular function	0.00417394	143
GO:0004674	protein serine/threonine kinase activity	molecular function	0.00541059	46
GO:0038023	signaling receptor activity	molecular function	0.0060393	115
GO:0005227	calcium activated cation channel activity	molecular function	0.00647911	6
GO:0022839	ion gated channel activity	molecular function	0.00647911	6
GO:0015269	calcium-activated potassium channel activity	molecular function	0.00647911	6
GO:0042578	phosphoric ester hydrolase activity	molecular function	0.00674865	53
GO:0016791	phosphatase activity	molecular function	0.00796	44
GO:0004721	phosphoprotein phosphatase activity	molecular function	0.0132078	36
GO:0004871	signal transducer activity	molecular function	0.0143868	124
GO:0060089	molecular transducer activity	molecular function	0.0143868	124
GO:0016820	hydrolase activity, acting on acid anhydrides, catalyzing transmembrane movement of substances	molecular function	0.0176711	18
GO:0005488	binding	molecular function	0.0192626	1460
GO:0043492	ATPase activity, coupled to movement of substances	molecular function	0.0210651	17
GO:0042626	ATPase activity, coupled to transmembrane movement of substances	molecular function	0.0210651	17
GO:0004067	asparaginase activity	molecular function	0.0212105	2
GO:0008174	mRNA methyltransferase activity	molecular function	0.0212105	2
GO:0044183	protein binding involved in protein folding	molecular function	0.0212105	2
GO:0015399	primary active transmembrane transporter activity	molecular function	0.0240544	17
GO:0015405	P-P-bond-hydrolysis-driven transmembrane transporter activity	molecular function	0.0240544	17
GO:0005024	transforming growth factor beta-activated receptor activity	molecular function	0.0245258	3
GO:0001071	nucleic acid binding transcription factor activity	molecular function	0.0273335	62
GO:0003700	sequence-specific DNA binding transcription factor activity	molecular function	0.0273335	62
GO:0008408	3'-5' exonuclease activity	molecular function	0.0278778	6
GO:0003950	NAD+ ADP-ribosyltransferase activity	molecular function	0.0287132	12
GO:0008378	galactosyltransferase activity	molecular function	0.029129	11
GO:0004725	protein tyrosine phosphatase activity	molecular function	0.0295664	29
GO:0004872	receptor activity	molecular function	0.0323113	125
GO:0008270	zinc ion binding	molecular function	0.0368948	286
GO:0008375	acetylglucosaminyltransferase activity	molecular function	0.0416403	8
GO:0004181	metallocarboxypeptidase activity	molecular function	0.0417488	5
GO:0003677	DNA binding	molecular function	0.0420581	131
GO:0016740	transferase activity	molecular function	0.0433945	276
GO:0043565	sequence-specific DNA binding	molecular function	0.0435026	51
GO:0004675	transmembrane receptor protein serine/threonine kinase activity	molecular function	0.0437875	3
GO:0016757	transferase activity, transferring glycosyl groups	molecular function	0.045277	53
GO:0016459	myosin complex	cellular component	0.000670451	12
GO:0005921	gap junction	cellular component	0.00155882	8
GO:0005911	cell-cell junction	cellular component	0.001791	9
GO:0030054	cell junction	cellular component	0.00433412	20
GO:0016021	integral component of membrane	cellular component	0.00925146	354
GO:0015629	actin cytoskeleton	cellular component	0.00982554	16
GO:0031224	intrinsic component of membrane	cellular component	0.0111923	355
GO:0044425	membrane part	cellular component	0.0116829	373
GO:0016020	membrane	cellular component	0.0194159	470
GO:0016282	eukaryotic 43S preinitiation complex	cellular component	0.025567	3
GO:0070993	translation preinitiation complex	cellular component	0.025567	3
GO:0033290	eukaryotic 48S preinitiation complex	cellular component	0.025567	3
GO:0005578	proteinaceous extracellular matrix	cellular component	0.0268808	11
GO:0031012	extracellular matrix	cellular component	0.0495834	12

## Sheet: Table S4
Table S4: Gene list and annotation of the protein-coding genes involved in the five modules significantly correlated with traits.
Gene stable ID	Module	Gene description
CGI_10001237	Black
CGI_10001400	Black	Cell division protein kinase 6 [Source:UniProtKB/TrEMBL;Acc:K1QMH1]
CGI_10001845	Black
CGI_10002717	Black
CGI_10002793	Black
CGI_10002990	Black
CGI_10003215	Black
CGI_10003572	Black	Inter-alpha-trypsin inhibitor heavy chain H3 [Source:UniProtKB/TrEMBL;Acc:K1PXQ1]
CGI_10003630	Black
CGI_10003637	Black	Matrilin-2 [Source:UniProtKB/TrEMBL;Acc:K1PYL1]
CGI_10003814	Black
CGI_10003848	Black
CGI_10004249	Black	Fucolectin [Source:UniProtKB/TrEMBL;Acc:K1QHZ2]
CGI_10004520	Black	Dynein light chain 4, axonemal [Source:UniProtKB/TrEMBL;Acc:K1QHD3]
CGI_10004547	Black
CGI_10004712	Black	Coiled-coil domain-containing protein 21 [Source:UniProtKB/TrEMBL;Acc:K1RI83]
CGI_10004849	Black	Intraflagellar transport protein 57-like protein [Source:UniProtKB/TrEMBL;Acc:K1Q768]
CGI_10005038	Black
CGI_10005555	Black
CGI_10005818	Black	Transient receptor potential cation channel subfamily M member 1 [Source:UniProtKB/TrEMBL;Acc:K1PA15]
CGI_10006008	Black	Diphosphoinositol polyphosphate phosphohydrolase 1 [Source:UniProtKB/TrEMBL;Acc:K1P9J5]
CGI_10006164	Black	Centlein [Source:UniProtKB/TrEMBL;Acc:K1PFI0]
CGI_10006165	Black
CGI_10006428	Black
CGI_10006699	Black	ALK tyrosine kinase receptor [Source:UniProtKB/TrEMBL;Acc:K1PMS1]
CGI_10006789	Black	Isopenicillin N synthetase [Source:UniProtKB/TrEMBL;Acc:K1QF46]
CGI_10006849	Black	Glycerol-3-phosphate acyltransferase 1, mitochondrial [Source:UniProtKB/TrEMBL;Acc:K1PMP0]
CGI_10006981	Black	Monocarboxylate transporter 14 [Source:UniProtKB/TrEMBL;Acc:K1PUY7]
CGI_10006999	Black
CGI_10007253	Black	F-box/LRR-repeat protein 13 [Source:UniProtKB/TrEMBL;Acc:K1P874]
CGI_10007570	Black	Tubulin alpha-1C chain [Source:UniProtKB/TrEMBL;Acc:K1PE00]
CGI_10007697	Black
CGI_10007770	Black
CGI_10007934	Black
CGI_10008129	Black	Coiled-coil domain-containing protein 89 [Source:UniProtKB/TrEMBL;Acc:K1QSD1]
CGI_10008338	Black	Centrosomal protein of 70 kDa [Source:UniProtKB/TrEMBL;Acc:K1PL80]
CGI_10008339	Black	Fas apoptotic inhibitory molecule [Source:UniProtKB/TrEMBL;Acc:K1PT16]
CGI_10009141	Black
CGI_10009676	Black
CGI_10009774	Black	Coiled-coil domain-containing protein 77 [Source:UniProtKB/TrEMBL;Acc:K1QP47]
CGI_10010127	Black	Acyl-coenzyme A thioesterase 9, mitochondrial [Source:UniProtKB/TrEMBL;Acc:K1QG74]
CGI_10010175	Black
CGI_10010185	Black	Endoplasmic reticulum metallopeptidase 1 [Source:UniProtKB/TrEMBL;Acc:K1RCF2]
CGI_10010336	Black	Kyphoscoliosis peptidase [Source:UniProtKB/TrEMBL;Acc:K1R698]
CGI_10010480	Black	Cathepsin Z [Source:UniProtKB/TrEMBL;Acc:K1P5K4]
CGI_10010488	Black	ADP-ribosylation factor-like protein 2-binding protein [Source:UniProtKB/TrEMBL;Acc:K1PJ16]
CGI_10010568	Black	FGFR1 oncogene partner [Source:UniProtKB/TrEMBL;Acc:K1PR51]
CGI_10010574	Black	GTPase IMAP family member 4 [Source:UniProtKB/TrEMBL;Acc:K1R552]
CGI_10010891	Black	Retinal rod rhodopsin-sensitive cGMP 3',5'-cyclic phosphodiesterase subunit delta [Source:UniProtKB/TrEMBL;Acc:K1RF70]
CGI_10011677	Black	Serine/threonine-protein kinase Nek1 [Source:UniProtKB/TrEMBL;Acc:K1QP69]
CGI_10011920	Black	SPRY domain-containing protein 3 [Source:UniProtKB/TrEMBL;Acc:K1PX24]
CGI_10012204	Black	TRAF3-interacting protein 1 [Source:UniProtKB/TrEMBL;Acc:K1Q2W6]
CGI_10012301	Black	Acetylcholine receptor subunit beta-like 1 [Source:UniProtKB/TrEMBL;Acc:K1PU20]
CGI_10012575	Black	Zinc finger SWIM domain-containing protein 2 [Source:UniProtKB/TrEMBL;Acc:K1R4T0]
CGI_10012875	Black
CGI_10012903	Black
CGI_10013014	Black	Schlafen-like protein 1 [Source:UniProtKB/TrEMBL;Acc:K1PZS1]
CGI_10013183	Black
CGI_10013659	Black	Fucose-1-phosphate guanylyltransferase [Source:UniProtKB/TrEMBL;Acc:K1QA29]
CGI_10013945	Black	Ankyrin repeat domain-containing protein 55 [Source:UniProtKB/TrEMBL;Acc:K1PQ61]
CGI_10013988	Black	Sperm-associated antigen 17 [Source:UniProtKB/TrEMBL;Acc:K1PP61]
CGI_10014552	Black
CGI_10014599	Black
CGI_10014645	Black
CGI_10014836	Black	Protein FAM98A [Source:UniProtKB/TrEMBL;Acc:K1RG19]
CGI_10014914	Black	Leucine-rich repeat and coiled-coil domain-containing protein 1 [Source:UniProtKB/TrEMBL;Acc:K1PZM8]
CGI_10015023	Black	Gastrula zinc finger protein XlCGF26.1 [Source:UniProtKB/TrEMBL;Acc:K1P300]
CGI_10015116	Black	Tetratricopeptide repeat protein 21B [Source:UniProtKB/TrEMBL;Acc:K1QV46]
CGI_10015125	Black	Leucine zipper transcription factor-like protein 1 [Source:UniProtKB/TrEMBL;Acc:K1QMM4]
CGI_10015178	Black	Tripartite motif-containing protein 45 [Source:UniProtKB/TrEMBL;Acc:K1PR66]
CGI_10015254	Black
CGI_10015341	Black	Alpha-1A adrenergic receptor [Source:UniProtKB/TrEMBL;Acc:K1QF68]
CGI_10015513	Black
CGI_10015593	Black	Rhomboid family member 1 [Source:UniProtKB/TrEMBL;Acc:K1Q9N6]
CGI_10015800	Black
CGI_10015922	Black	Contactin-5 [Source:UniProtKB/TrEMBL;Acc:K1PXT3]
CGI_10016034	Black	Coiled-coil alpha-helical rod protein 1 [Source:UniProtKB/TrEMBL;Acc:K1QG75]
CGI_10016526	Black	Vasohibin-1 [Source:UniProtKB/TrEMBL;Acc:K1QH50]
CGI_10016682	Black	ELMO domain-containing protein 3 [Source:UniProtKB/TrEMBL;Acc:K1QQE3]
CGI_10016696	Black
CGI_10016814	Black
CGI_10017027	Black
CGI_10017029	Black	Protein bicaudal C [Source:UniProtKB/TrEMBL;Acc:K1RWK1]
CGI_10017125	Black	C2 domain-containing protein 3 [Source:UniProtKB/TrEMBL;Acc:K1Q143]
CGI_10017259	Black	Progesterone-induced-blocking factor 1 [Source:UniProtKB/TrEMBL;Acc:K1R9F7]
CGI_10017295	Black
CGI_10017467	Black	Integrator complex subunit 8 [Source:UniProtKB/TrEMBL;Acc:K1R9M2]
CGI_10017496	Black	Kinesin-associated protein 3 [Source:UniProtKB/TrEMBL;Acc:K1QMK5]
CGI_10017497	Black
CGI_10017538	Black	Zonadhesin [Source:UniProtKB/TrEMBL;Acc:K1QWY3]
CGI_10017604	Black
CGI_10017719	Black	Centrosomal protein of 72 kDa [Source:UniProtKB/TrEMBL;Acc:K1PGE6]
CGI_10018164	Black
CGI_10018165	Black	Ring canal kelch-like protein [Source:UniProtKB/TrEMBL;Acc:K1QZJ8]
CGI_10018266	Black	SFI1-like protein [Source:UniProtKB/TrEMBL;Acc:K1RL74]
CGI_10018269	Black	Monocarboxylate transporter 12 [Source:UniProtKB/TrEMBL;Acc:K1R9A4]
CGI_10018526	Black
CGI_10018547	Black
CGI_10018779	Black
CGI_10018781	Black	Low-density lipoprotein receptor-related protein 4 [Source:UniProtKB/TrEMBL;Acc:K1QV93]
CGI_10019244	Black	Coiled-coil domain-containing protein 87 [Source:UniProtKB/TrEMBL;Acc:K1Q4A0]
CGI_10019290	Black	Endoglucanase [Source:UniProtKB/TrEMBL;Acc:K1RU32]
CGI_10019537	Black	F-box/LRR-repeat protein 4 [Source:UniProtKB/TrEMBL;Acc:K1QT52]
CGI_10019632	Black	Protein FAM81A [Source:UniProtKB/TrEMBL;Acc:K1QNX9]
CGI_10019881	Black	UPF0709 protein C3orf34 [Source:UniProtKB/TrEMBL;Acc:K1QZR9]
CGI_10020334	Black
CGI_10020371	Black	WD repeat-containing protein 90 [Source:UniProtKB/TrEMBL;Acc:K1R8A0]
CGI_10020481	Black
CGI_10020483	Black
CGI_10020745	Black	IQ calmodulin-binding motif-containing protein 1 [Source:UniProtKB/TrEMBL;Acc:K1QXP7]
CGI_10021126	Black
CGI_10021443	Black	Monoglyceride lipase [Source:UniProtKB/TrEMBL;Acc:K1QYY5]
CGI_10022088	Black	Protein henna [Source:UniProtKB/TrEMBL;Acc:K1RSS1]
CGI_10022365	Black	Coiled-coil domain-containing protein 60 [Source:UniProtKB/TrEMBL;Acc:K1Q928]
CGI_10022553	Black
CGI_10022699	Black
CGI_10022702	Black	Centrosomal protein of 63 kDa [Source:UniProtKB/TrEMBL;Acc:K1RA94]
CGI_10022764	Black	Putative tyrosine-protein phosphatase TPTE [Source:UniProtKB/TrEMBL;Acc:K1QT22]
CGI_10022831	Black
CGI_10022981	Black	Protein FAM53A [Source:UniProtKB/TrEMBL;Acc:K1RUE5]
CGI_10023065	Black
CGI_10023112	Black
CGI_10023486	Black
CGI_10023571	Black
CGI_10023798	Black
CGI_10023908	Black	Katanin p60 ATPase-containing subunit A-like 2 [Source:UniProtKB/TrEMBL;Acc:K1R035]
CGI_10024528	Black	Coiled-coil domain-containing protein 74A [Source:UniProtKB/TrEMBL;Acc:K1R8H7]
CGI_10024744	Black	Mps one binder kinase activator-like 3 [Source:UniProtKB/TrEMBL;Acc:K1RFQ3]
CGI_10025058	Black	Pantothenate kinase 3 [Source:UniProtKB/TrEMBL;Acc:K1QXJ9]
CGI_10025391	Black	Coiled-coil domain-containing protein 61 [Source:UniProtKB/TrEMBL;Acc:K1REM5]
CGI_10025413	Black	Ankyrin repeat domain-containing protein 13C-B [Source:UniProtKB/TrEMBL;Acc:K1Q0H7]
CGI_10025602	Black	Putative GTP-binding protein RAY-like protein [Source:UniProtKB/TrEMBL;Acc:K1R468]
CGI_10025708	Black
CGI_10025783	Black	Kelch-like protein 26 [Source:UniProtKB/TrEMBL;Acc:K1QKS2]
CGI_10025832	Black	Leucine-rich repeat-containing protein 49 [Source:UniProtKB/TrEMBL;Acc:K1PQ40]
CGI_10025945	Black	Lipoxygenase-like protein domain-containing protein 1 [Source:UniProtKB/TrEMBL;Acc:K1RBJ8]
CGI_10026177	Black	Dual specificity protein phosphatase 12 [Source:UniProtKB/TrEMBL;Acc:K1QLY7]
CGI_10026653	Black
CGI_10026713	Black
CGI_10027036	Black	Serine/threonine-protein kinase 36 [Source:UniProtKB/TrEMBL;Acc:K1QZA0]
CGI_10027052	Black	Bardet-Biedl syndrome 5-like protein [Source:UniProtKB/TrEMBL;Acc:K1QJC8]
CGI_10027200	Black	Rotatin [Source:UniProtKB/TrEMBL;Acc:K1QRC4]
CGI_10027355	Black	Calmodulin-like protein 1 [Source:UniProtKB/TrEMBL;Acc:K1PZH0]
CGI_10027440	Black
CGI_10027727	Black	Ribosome biogenesis protein BOP1-like protein [Source:UniProtKB/TrEMBL;Acc:K1PVS5]
CGI_10027747	Black	Thioredoxin domain-containing protein 9 [Source:UniProtKB/TrEMBL;Acc:K1PVT8]
CGI_10028027	Black	Arylsulfatase I [Source:UniProtKB/TrEMBL;Acc:K1R8V9]
CGI_10028069	Black	Leucine-rich repeat-containing protein 9 [Source:UniProtKB/TrEMBL;Acc:K1R4J9]
CGI_10028416	Black
CGI_10028535	Black
CGI_10028544	Black	Tripartite motif-containing protein 13 [Source:UniProtKB/TrEMBL;Acc:K1QPR4]
CGI_10028814	Black	SFI1-like protein [Source:UniProtKB/TrEMBL;Acc:K1QQN7]
CGI_10000004	Brown
CGI_10000015	Brown	Histone-lysine N-methyltransferase SETD2 [Source:UniProtKB/TrEMBL;Acc:K1PN73]
CGI_10000019	Brown
CGI_10000032	Brown	Ras-related protein Rac1 [Source:UniProtKB/TrEMBL;Acc:K1RB78]
CGI_10000048	Brown
CGI_10000057	Brown
CGI_10000070	Brown	Haloacid dehalogenase-like hydrolase domain-containing protein 1A [Source:UniProtKB/TrEMBL;Acc:K1Q953]
CGI_10000131	Brown	Glycoprotein endo-alpha-1,2-mannosidase [Source:UniProtKB/TrEMBL;Acc:K1PG30]
CGI_10000136	Brown	ETS-related transcription factor Elf-3 [Source:UniProtKB/TrEMBL;Acc:K1PG26]
CGI_10000172	Brown
CGI_10000173	Brown
CGI_10000209	Brown
CGI_10000271	Brown	Clathrin heavy chain 1 [Source:UniProtKB/TrEMBL;Acc:K1P1M0]
CGI_10000272	Brown
CGI_10000274	Brown
CGI_10000328	Brown
CGI_10000331	Brown
CGI_10000356	Brown
CGI_10000358	Brown
CGI_10000369	Brown	Glutaminyl-tRNA synthetase [Source:UniProtKB/TrEMBL;Acc:K1PFQ6]
CGI_10000371	Brown	Mitogen-activated protein kinase kinase kinase kinase 3 [Source:UniProtKB/TrEMBL;Acc:K1PNA6]
CGI_10000393	Brown
CGI_10000404	Brown
CGI_10000425	Brown
CGI_10000500	Brown
CGI_10000537	Brown	Exostosin-like 3 [Source:UniProtKB/TrEMBL;Acc:K1P7R0]
CGI_10000539	Brown
CGI_10000629	Brown
CGI_10000659	Brown	Actin-related protein 6 [Source:UniProtKB/TrEMBL;Acc:K1QNF4]
CGI_10000670	Brown
CGI_10000675	Brown	Transcription initiation factor TFIID subunit 3 [Source:UniProtKB/TrEMBL;Acc:K1Q706]
CGI_10000756	Brown
CGI_10000851	Brown	DNA-directed RNA polymerase III subunit RPC3 [Source:UniProtKB/TrEMBL;Acc:K1P784]
CGI_10000900	Brown	General transcription factor 3C polypeptide 1 [Source:UniProtKB/TrEMBL;Acc:K1PLS3]
CGI_10001010	Brown	Cell cycle control protein 50A [Source:UniProtKB/TrEMBL;Acc:K1PGE2]
CGI_10001011	Brown	Laminin subunit gamma-1 [Source:UniProtKB/TrEMBL;Acc:K1PVK4]
CGI_10001108	Brown	Multiple epidermal growth factor-like domains 6 [Source:UniProtKB/TrEMBL;Acc:K1P6X5]
CGI_10001111	Brown
CGI_10001203	Brown	Copper-transporting ATPase 1 [Source:UniProtKB/TrEMBL;Acc:K1PVP2]
CGI_10001227	Brown
CGI_10001255	Brown
CGI_10001293	Brown	Tubulin polyglutamylase TTLL5 [Source:UniProtKB/TrEMBL;Acc:K1Q743]
CGI_10001316	Brown	Protein SFRS12IP1 [Source:UniProtKB/TrEMBL;Acc:K1QML0]
CGI_10001334	Brown	Ribonuclease P protein subunit p40 [Source:UniProtKB/TrEMBL;Acc:K1PMB2]
CGI_10001335	Brown
CGI_10001343	Brown
CGI_10001357	Brown	Kyphoscoliosis peptidase [Source:UniProtKB/TrEMBL;Acc:K1PV35]
CGI_10001452	Brown
CGI_10001467	Brown
CGI_10001476	Brown
CGI_10001507	Brown	Mitochondrial import inner membrane translocase subunit TIM44 [Source:UniProtKB/TrEMBL;Acc:K1PLB0]
CGI_10001520	Brown	Protein very KIND [Source:UniProtKB/TrEMBL;Acc:K1PFT8]
CGI_10001521	Brown	Protein very KIND [Source:UniProtKB/TrEMBL;Acc:K1PM05]
CGI_10001542	Brown	MAP kinase-activating death domain protein [Source:UniProtKB/TrEMBL;Acc:K1R0X2]
CGI_10001620	Brown
CGI_10001647	Brown
CGI_10001702	Brown	Helicase SRCAP [Source:UniProtKB/TrEMBL;Acc:K1PFP5]
CGI_10001774	Brown
CGI_10001806	Brown
CGI_10001838	Brown
CGI_10001846	Brown	Ectoine hydroxylase [Source:UniProtKB/TrEMBL;Acc:K1QFP9]
CGI_10001868	Brown	Cell cycle regulator Mat89Bb-like protein [Source:UniProtKB/TrEMBL;Acc:K1PFJ4]
CGI_10001882	Brown
CGI_10001890	Brown
CGI_10001937	Brown	Rho guanine nucleotide exchange factor 10-like protein [Source:UniProtKB/TrEMBL;Acc:K1QEY0]
CGI_10001938	Brown
CGI_10001942	Brown	DNA polymerase lambda [Source:UniProtKB/TrEMBL;Acc:K1PFI1]
CGI_10002009	Brown	ETS-related transcription factor Elf-5 [Source:UniProtKB/TrEMBL;Acc:K1Q1C4]
CGI_10002143	Brown	Epidermal growth factor receptor [Source:UniProtKB/TrEMBL;Acc:K1PF83]
CGI_10002169	Brown	DNA-directed RNA polymerase III subunit RPC8 [Source:UniProtKB/TrEMBL;Acc:K1PF51]
CGI_10002184	Brown
CGI_10002220	Brown
CGI_10002265	Brown
CGI_10002307	Brown
CGI_10002345	Brown	Organic cation transporter protein [Source:UniProtKB/TrEMBL;Acc:K1PET2]
CGI_10002347	Brown	TIMELESS-interacting protein [Source:UniProtKB/TrEMBL;Acc:K1PU19]
CGI_10002351	Brown	Nucleoporin p58/p45 [Source:UniProtKB/TrEMBL;Acc:K1QL21]
CGI_10002414	Brown
CGI_10002448	Brown
CGI_10002461	Brown
CGI_10002466	Brown	Sushi, nidogen and EGF-like domain-containing protein 1 [Source:UniProtKB/TrEMBL;Acc:K1PEG7]
CGI_10002505	Brown
CGI_10002506	Brown
CGI_10002546	Brown	BBSome-interacting protein of 10 kDa [Source:UniProtKB/TrEMBL;Acc:K1PS22]
CGI_10002564	Brown
CGI_10002567	Brown	Fasciculation and elongation protein zeta-2 [Source:UniProtKB/TrEMBL;Acc:K1QID2]
CGI_10002681	Brown	Bicaudal C-like protein 1-B [Source:UniProtKB/TrEMBL;Acc:K1Q5C0]
CGI_10002695	Brown	Spastin [Source:UniProtKB/TrEMBL;Acc:K1PKI7]
CGI_10002699	Brown
CGI_10002708	Brown	UPF0415 protein C7orf25-like protein [Source:UniProtKB/TrEMBL;Acc:K1PKH8]
CGI_10002773	Brown
CGI_10002877	Brown	Ubiquitin carboxyl-terminal hydrolase 34 [Source:UniProtKB/TrEMBL;Acc:K1PZR6]
CGI_10002894	Brown
CGI_10002989	Brown	DNA replication licensing factor mcm4-B [Source:UniProtKB/TrEMBL;Acc:K1QXH7]
CGI_10003071	Brown
CGI_10003077	Brown	Phosphatidylinositol N-acetylglucosaminyltransferase subunit C [Source:UniProtKB/TrEMBL;Acc:K1Q7S0]
CGI_10003082	Brown	Uracil-DNA glycosylase [Source:UniProtKB/TrEMBL;Acc:K1QN00]
CGI_10003087	Brown
CGI_10003132	Brown
CGI_10003142	Brown
CGI_10003163	Brown	ATP synthase subunits region ORF 7 [Source:UniProtKB/TrEMBL;Acc:K1QJK7]
CGI_10003201	Brown	Protein phosphatase 1 regulatory subunit 12A [Source:UniProtKB/TrEMBL;Acc:K1PQN9]
CGI_10003264	Brown	ADAM 17-like protease [Source:UniProtKB/TrEMBL;Acc:K1QJG5]
CGI_10003323	Brown
CGI_10003378	Brown	Transmembrane 9 superfamily member 1 [Source:UniProtKB/TrEMBL;Acc:K1Q9X7]
CGI_10003392	Brown	DnaJ-like protein subfamily C member 27 [Source:UniProtKB/TrEMBL;Acc:K1PD24]
CGI_10003420	Brown	Stathmin-3 [Source:UniProtKB/TrEMBL;Acc:K1PS63]
CGI_10003425	Brown	Mpv17-like protein 2 [Source:UniProtKB/TrEMBL;Acc:K1PS67]
CGI_10003450	Brown	Noggin-2 [Source:UniProtKB/TrEMBL;Acc:K1PJA3]
CGI_10003501	Brown
CGI_10003522	Brown	LYR motif-containing protein 5A [Source:UniProtKB/TrEMBL;Acc:K1PYR5]
CGI_10003543	Brown
CGI_10003555	Brown	Protein G7c [Source:UniProtKB/TrEMBL;Acc:K1PS17]
CGI_10003588	Brown
CGI_10003603	Brown	Protein SCAI [Source:UniProtKB/TrEMBL;Acc:K1QJ49]
CGI_10003622	Brown	Pyrroline-5-carboxylate reductase [Source:UniProtKB/TrEMBL;Acc:K1QJ39]
CGI_10003669	Brown
CGI_10003733	Brown	Midasin [Source:UniProtKB/TrEMBL;Acc:K1RIW6]
CGI_10003770	Brown	Interferon alpha-inducible protein 27 [Source:UniProtKB/TrEMBL;Acc:K1PYI9]
CGI_10003798	Brown
CGI_10003808	Brown	DNA topoisomerase 1 [Source:UniProtKB/TrEMBL;Acc:K1QIR5]
CGI_10003871	Brown
CGI_10003877	Brown	Thymidylate kinase [Source:UniProtKB/TrEMBL;Acc:K1QIH4]
CGI_10003878	Brown
CGI_10003912	Brown	THO complex subunit 5-like protein [Source:UniProtKB/TrEMBL;Acc:K1R6Q2]
CGI_10003925	Brown
CGI_10003950	Brown
CGI_10003958	Brown	KIF1-binding-like protein [Source:UniProtKB/TrEMBL;Acc:K1PRE5]
CGI_10003982	Brown	Armadillo repeat-containing protein 7 [Source:UniProtKB/TrEMBL;Acc:K1PTW6]
CGI_10003989	Brown	Organic solute transporter subunit alpha [Source:UniProtKB/TrEMBL;Acc:K1PXZ9]
CGI_10004012	Brown
CGI_10004035	Brown	NACHT and WD repeat domain-containing protein 1 [Source:UniProtKB/TrEMBL;Acc:K1QGH7]
CGI_10004052	Brown	Zinc finger CCHC domain-containing protein 9 [Source:UniProtKB/TrEMBL;Acc:K1PXW9]
CGI_10004074	Brown
CGI_10004079	Brown	Krev interaction trapped protein 1 [Source:UniProtKB/TrEMBL;Acc:K1PR90]
CGI_10004178	Brown	Lactation elevated protein 1 [Source:UniProtKB/TrEMBL;Acc:K1PI73]
CGI_10004205	Brown	Tafazzin [Source:UniProtKB/TrEMBL;Acc:K1PBU5]
CGI_10004246	Brown
CGI_10004250	Brown
CGI_10004318	Brown
CGI_10004364	Brown	Lipoxygenase-like protein domain-containing protein 1 [Source:UniProtKB/TrEMBL;Acc:K1QL14]
CGI_10004384	Brown	FERM, RhoGEF and pleckstrin domain-containing protein 2 [Source:UniProtKB/TrEMBL;Acc:K1PST6]
CGI_10004385	Brown	FERM, RhoGEF and pleckstrin domain-containing protein 2 [Source:UniProtKB/TrEMBL;Acc:K1Q035]
CGI_10004487	Brown
CGI_10004621	Brown
CGI_10004626	Brown	Protocadherin Fat 1 [Source:UniProtKB/TrEMBL;Acc:K1RVL5]
CGI_10004632	Brown
CGI_10004669	Brown
CGI_10004759	Brown
CGI_10004787	Brown
CGI_10004795	Brown
CGI_10004810	Brown
CGI_10004875	Brown
CGI_10004961	Brown	Laminin subunit alpha-2 [Source:UniProtKB/TrEMBL;Acc:K1R7Y2]
CGI_10004983	Brown
CGI_10005050	Brown
CGI_10005179	Brown
CGI_10005217	Brown
CGI_10005219	Brown	Ubiquitin carboxyl-terminal hydrolase 34 [Source:UniProtKB/TrEMBL;Acc:K1RXB2]
CGI_10005254	Brown	Asparaginyl-tRNA synthetase, cytoplasmic [Source:UniProtKB/TrEMBL;Acc:K1QGR8]
CGI_10005289	Brown	Autophagy-related protein 9A [Source:UniProtKB/TrEMBL;Acc:K1RCA8]
CGI_10005294	Brown	UBX domain-containing protein 11 [Source:UniProtKB/TrEMBL;Acc:K1PWS3]
CGI_10005307	Brown	Plasma membrane calcium-transporting ATPase 3 [Source:UniProtKB/TrEMBL;Acc:K1QZL0]
CGI_10005451	Brown	Transcriptional repressor scratch 1 [Source:UniProtKB/TrEMBL;Acc:K1PTT2]
CGI_10005473	Brown	Coiled-coil domain-containing protein 45 [Source:UniProtKB/TrEMBL;Acc:K1QP78]
CGI_10005628	Brown	Mannan endo-1,4-beta-mannosidase [Source:UniProtKB/TrEMBL;Acc:K1QGI4]
CGI_10005663	Brown	Epidermal growth factor receptor [Source:UniProtKB/TrEMBL;Acc:K1QL45]
CGI_10005675	Brown
CGI_10005678	Brown	Ankyrin repeat domain-containing protein 49 [Source:UniProtKB/TrEMBL;Acc:K1QGF7]
CGI_10005714	Brown
CGI_10005783	Brown
CGI_10005905	Brown
CGI_10005944	Brown
CGI_10005945	Brown	Integrator complex subunit 4 [Source:UniProtKB/TrEMBL;Acc:K1PWI5]
CGI_10005968	Brown	POU domain, class 3, transcription factor 4 [Source:UniProtKB/TrEMBL;Acc:K1QS33]
CGI_10006010	Brown	Zinc finger protein ZFAT [Source:UniProtKB/TrEMBL;Acc:K1RHN3]
CGI_10006019	Brown
CGI_10006024	Brown	Adenylate cyclase type 9 [Source:UniProtKB/TrEMBL;Acc:K1PNJ6]
CGI_10006059	Brown	Insulin-like growth factor-binding protein complex acid labile chain [Source:UniProtKB/TrEMBL;Acc:K1P9F1]
CGI_10006181	Brown
CGI_10006184	Brown
CGI_10006230	Brown	Nephrocystin-1 [Source:UniProtKB/TrEMBL;Acc:K1PVN7]
CGI_10006240	Brown
CGI_10006258	Brown
CGI_10006292	Brown
CGI_10006294	Brown
CGI_10006315	Brown	Putative RING-H2 finger protein ATL2D [Source:UniProtKB/TrEMBL;Acc:K1PVJ8]
CGI_10006318	Brown
CGI_10006348	Brown	LDLR chaperone MESD [Source:UniProtKB/TrEMBL;Acc:K1QFE4]
CGI_10006382	Brown
CGI_10006415	Brown	Pyrimidine-specific ribonucleoside hydrolase rihA [Source:UniProtKB/TrEMBL;Acc:K1PN22]
CGI_10006425	Brown	Microprocessor complex subunit DGCR8 [Source:UniProtKB/TrEMBL;Acc:K1Q4T3]
CGI_10006433	Brown
CGI_10006442	Brown	Coatomer subunit beta [Source:UniProtKB/TrEMBL;Acc:K1PPW8]
CGI_10006480	Brown	Calmodulin [Source:UniProtKB/TrEMBL;Acc:K1P908]
CGI_10006516	Brown	Rabenosyn-5 [Source:UniProtKB/TrEMBL;Acc:K1PF64]
CGI_10006525	Brown	Phosphomevalonate kinase [Source:UniProtKB/TrEMBL;Acc:K1QFA4]
CGI_10006529	Brown	TIMELESS-interacting protein [Source:UniProtKB/TrEMBL;Acc:K1PVA6]
CGI_10006557	Brown	Calpain-15 [Source:UniProtKB/TrEMBL;Acc:K1PV74]
CGI_10006581	Brown
CGI_10006597	Brown
CGI_10006603	Brown	Two pore potassium channel protein sup-9 [Source:UniProtKB/TrEMBL;Acc:K1QQM7]
CGI_10006658	Brown	3-oxo-5-alpha-steroid 4-dehydrogenase 1 [Source:UniProtKB/TrEMBL;Acc:K1R711]
CGI_10006670	Brown	Forkhead box protein H1 [Source:UniProtKB/TrEMBL;Acc:K1QWG9]
CGI_10006685	Brown	Gamma-tubulin complex component 4 [Source:UniProtKB/TrEMBL;Acc:K1PF20]
CGI_10006728	Brown
CGI_10006736	Brown	NAD-dependent deacetylase sirtuin-3, mitochondrial [Source:UniProtKB/TrEMBL;Acc:K1R053]
CGI_10006780	Brown	Leucine-rich repeat-containing protein 9 [Source:UniProtKB/TrEMBL;Acc:K1R0I0]
CGI_10006797	Brown	Tachykinin-like peptide receptor 86C [Source:UniProtKB/TrEMBL;Acc:K1Q5G1]
CGI_10006806	Brown	Sarcoplasmic calcium-binding protein [Source:UniProtKB/TrEMBL;Acc:K1R5D8]
CGI_10006832	Brown	Dystroglycan [Source:UniProtKB/TrEMBL;Acc:K1QJX9]
CGI_10006853	Brown
CGI_10006861	Brown	DNA mismatch repair protein Mlh1 [Source:UniProtKB/TrEMBL;Acc:K1R607]
CGI_10006869	Brown
CGI_10006944	Brown	Lysocardiolipin acyltransferase 1 [Source:UniProtKB/TrEMBL;Acc:K1PUZ6]
CGI_10007073	Brown
CGI_10007074	Brown	Histone-lysine N-methyltransferase SETD2 [Source:UniProtKB/TrEMBL;Acc:K1P8H3]
CGI_10007093	Brown	Vesicular integral-membrane protein VIP36 [Source:UniProtKB/TrEMBL;Acc:K1P8G6]
CGI_10007097	Brown	Beta-2 adrenergic receptor [Source:UniProtKB/TrEMBL;Acc:K1RZM8]
CGI_10007145	Brown	Mitoferrin-1 [Source:UniProtKB/TrEMBL;Acc:K1Q693]
CGI_10007158	Brown	Kinesin-like protein KIF24 [Source:UniProtKB/TrEMBL;Acc:K1P8E6]
CGI_10007165	Brown	OTU domain-containing protein 7B [Source:UniProtKB/TrEMBL;Acc:K1PEI7]
CGI_10007166	Brown
CGI_10007175	Brown
CGI_10007182	Brown	Anoctamin [Source:UniProtKB/TrEMBL;Acc:K1Q456]
CGI_10007214	Brown	Peroxisomal membrane protein PEX14 [Source:UniProtKB/TrEMBL;Acc:K1PM44]
CGI_10007250	Brown	Meckelin [Source:UniProtKB/TrEMBL;Acc:K1QQR8]
CGI_10007256	Brown
CGI_10007362	Brown	Putative ferric-chelate reductase 1 [Source:UniProtKB/TrEMBL;Acc:K1QF55]
CGI_10007376	Brown	Caprin-2 [Source:UniProtKB/TrEMBL;Acc:K1QEC0]
CGI_10007431	Brown
CGI_10007527	Brown	WD repeat-containing protein 85 [Source:UniProtKB/TrEMBL;Acc:K1QAS2]
CGI_10007560	Brown	Pyruvate kinase [Source:UniProtKB/TrEMBL;Acc:K1QRW8]
CGI_10007609	Brown
CGI_10007733	Brown	Glucose-6-phosphate isomerase [Source:UniProtKB/TrEMBL;Acc:K1PTI6]
CGI_10007791	Brown
CGI_10007792	Brown	EF-hand calcium-binding domain-containing protein 7 [Source:UniProtKB/TrEMBL;Acc:K1Q017]
CGI_10007845	Brown
CGI_10007855	Brown	NAD-dependent deacetylase sirtuin-3, mitochondrial [Source:UniProtKB/TrEMBL;Acc:K1P7P4]
CGI_10007859	Brown
CGI_10007864	Brown	Epidermal growth factor receptor [Source:UniProtKB/TrEMBL;Acc:K1PKE3]
CGI_10007867	Brown
CGI_10007879	Brown
CGI_10007957	Brown
CGI_10007969	Brown
CGI_10007975	Brown	39S ribosomal protein L19, mitochondrial [Source:UniProtKB/TrEMBL;Acc:K1QLU0]
CGI_10007991	Brown	Fibrinogen C domain-containing protein 1 [Source:UniProtKB/TrEMBL;Acc:K1PLJ2]
CGI_10008015	Brown	Deoxyribonucleoside 5'-monophosphate N-glycosidase [Source:UniProtKB/TrEMBL;Acc:K1PDN3]
CGI_10008029	Brown
CGI_10008131	Brown
CGI_10008170	Brown	5-hydroxytryptamine receptor 1A [Source:UniProtKB/TrEMBL;Acc:K1PT62]
CGI_10008217	Brown	U6 snRNA-associated Sm-like protein LSm7 [Source:UniProtKB/TrEMBL;Acc:K1PPC3]
CGI_10008231	Brown
CGI_10008280	Brown	Cytosolic Fe-S cluster assembly factor NARFL [Source:UniProtKB/TrEMBL;Acc:K1RLH2]
CGI_10008306	Brown
CGI_10008334	Brown	Enhancer of polycomb-like protein 1 [Source:UniProtKB/TrEMBL;Acc:K1PT10]
CGI_10008406	Brown	Ubiquitin-protein ligase E3B [Source:UniProtKB/TrEMBL;Acc:K1QQJ1]
CGI_10008415	Brown
CGI_10008501	Brown	GTP-binding protein 5 [Source:UniProtKB/TrEMBL;Acc:K1QD63]
CGI_10008504	Brown	Protein tiptop [Source:UniProtKB/TrEMBL;Acc:K1PKR9]
CGI_10008516	Brown	INO80 complex subunit C [Source:UniProtKB/TrEMBL;Acc:K1RHP4]
CGI_10008530	Brown	Ubiquitin-conjugating enzyme E2 U [Source:UniProtKB/TrEMBL;Acc:K1QM65]
CGI_10008540	Brown
CGI_10008545	Brown
CGI_10008546	Brown	Excitatory amino acid transporter 2 [Source:UniProtKB/TrEMBL;Acc:K1RD14]
CGI_10008562	Brown	Partitioning defective 6-like protein gamma [Source:UniProtKB/TrEMBL;Acc:K1PD97]
CGI_10008655	Brown
CGI_10008662	Brown	SYS1-like protein [Source:UniProtKB/TrEMBL;Acc:K1QNH8]
CGI_10008724	Brown	Dolichyl-diphosphooligosaccharide--protein glycosyltransferase subunit DAD1 [Source:UniProtKB/TrEMBL;Acc:K1PNV6]
CGI_10008739	Brown	Carbonic anhydrase-related protein [Source:UniProtKB/TrEMBL;Acc:K1PHC1]
CGI_10008824	Brown	Nucleolar protein 16 [Source:UniProtKB/TrEMBL;Acc:K1Q0U1]
CGI_10008918	Brown	Receptor-type tyrosine-protein phosphatase alpha [Source:UniProtKB/TrEMBL;Acc:K1QSJ0]
CGI_10008981	Brown	WD repeat-containing protein 46 [Source:UniProtKB/TrEMBL;Acc:K1RMR8]
CGI_10008988	Brown
CGI_10009009	Brown
CGI_10009057	Brown	Sulfotransferase 1A3/1A4 [Source:UniProtKB/TrEMBL;Acc:K1QD08]
CGI_10009122	Brown	Bystin [Source:UniProtKB/TrEMBL;Acc:K1Q864]
CGI_10009126	Brown	UPF0470 protein C19orf51-like protein [Source:UniProtKB/TrEMBL;Acc:K1Q0Z4]
CGI_10009225	Brown	SH3 domain-containing RING finger protein 3 [Source:UniProtKB/TrEMBL;Acc:K1QCJ9]
CGI_10009235	Brown	Transmembrane BAX inhibitor motif-containing protein 4 [Source:UniProtKB/TrEMBL;Acc:K1PSU8]
CGI_10009236	Brown	Transmembrane BAX inhibitor motif-containing protein 4 [Source:UniProtKB/TrEMBL;Acc:K1Q045]
CGI_10009254	Brown	Rho-related GTP-binding protein RhoE [Source:UniProtKB/TrEMBL;Acc:K1QCI4]
CGI_10009308	Brown
CGI_10009320	Brown
CGI_10009385	Brown
CGI_10009393	Brown
CGI_10009445	Brown
CGI_10009453	Brown	PWWP domain-containing protein 2A [Source:UniProtKB/TrEMBL;Acc:K1QH41]
CGI_10009498	Brown	Quinone oxidoreductase [Source:UniProtKB/TrEMBL;Acc:K1RLI2]
CGI_10009523	Brown
CGI_10009541	Brown	B(0,+)-type amino acid transporter 1 [Source:UniProtKB/TrEMBL;Acc:K1QDY0]
CGI_10009552	Brown	HEAT repeat-containing protein 2 [Source:UniProtKB/TrEMBL;Acc:K1P6F0]
CGI_10009558	Brown	Caspase-2 [Source:UniProtKB/TrEMBL;Acc:K1QAQ7]
CGI_10009617	Brown	Myeloid leukemia factor 1 [Source:UniProtKB/TrEMBL;Acc:K1QCD4]
CGI_10009623	Brown
CGI_10009760	Brown
CGI_10009828	Brown	ADP-ribosylation factor-like protein 15 [Source:UniProtKB/TrEMBL;Acc:K1QEF2]
CGI_10009840	Brown	Integrator complex subunit 9 [Source:UniProtKB/TrEMBL;Acc:K1PRM0]
CGI_10009843	Brown	Centrosomal protein of 76 kDa [Source:UniProtKB/TrEMBL;Acc:K1QRX9]
CGI_10009860	Brown	WD repeat-containing protein 61 [Source:UniProtKB/TrEMBL;Acc:K1QRY7]
CGI_10009861	Brown	Tetratricopeptide repeat protein 23 [Source:UniProtKB/TrEMBL;Acc:K1RC16]
CGI_10009885	Brown
CGI_10009926	Brown	3-mercaptopyruvate sulfurtransferase [Source:UniProtKB/TrEMBL;Acc:K1PC69]
CGI_10009927	Brown	Thiosulfate sulfurtransferase [Source:UniProtKB/TrEMBL;Acc:K1PJK1]
CGI_10009968	Brown	GDP-fucose protein O-fucosyltransferase 1 [Source:UniProtKB/TrEMBL;Acc:K1PJD7]
CGI_10010045	Brown
CGI_10010056	Brown
CGI_10010093	Brown
CGI_10010123	Brown	Eukaryotic translation initiation factor 4 gamma 3 [Source:UniProtKB/TrEMBL;Acc:K1QVB1]
CGI_10010176	Brown
CGI_10010204	Brown	ATP-dependent DNA helicase Q1 [Source:UniProtKB/TrEMBL;Acc:K1PBV6]
CGI_10010217	Brown	Tripartite motif-containing protein 56 [Source:UniProtKB/TrEMBL;Acc:K1PW54]
CGI_10010286	Brown
CGI_10010294	Brown	IMPACT-like protein [Source:UniProtKB/TrEMBL;Acc:K1Q6U1]
CGI_10010357	Brown
CGI_10010370	Brown
CGI_10010394	Brown	Ectonucleotide pyrophosphatase/phosphodiesterase family member 6 [Source:UniProtKB/TrEMBL;Acc:K1Q9W1]
CGI_10010397	Brown
CGI_10010398	Brown	Transcription factor LBX1 [Source:UniProtKB/TrEMBL;Acc:K1PJ20]
CGI_10010436	Brown	Vacuolar protein sorting-associated protein 4B [Source:UniProtKB/TrEMBL;Acc:K1R5U5]
CGI_10010551	Brown	Methionine synthase [Source:UniProtKB/TrEMBL;Acc:K1P5E0]
CGI_10010626	Brown
CGI_10010633	Brown	Coiled-coil domain-containing protein 46 [Source:UniProtKB/TrEMBL;Acc:K1PQF4]
CGI_10010634	Brown	N-terminal acetyltransferase B complex catalytic subunit NAT5 [Source:UniProtKB/TrEMBL;Acc:K1PY04]
CGI_10010702	Brown
CGI_10010751	Brown	RNA-binding protein NOB1 [Source:UniProtKB/TrEMBL;Acc:K1PQU4]
CGI_10010786	Brown
CGI_10010823	Brown
CGI_10010868	Brown	Ectoine hydroxylase [Source:UniProtKB/TrEMBL;Acc:K1PBB6]
CGI_10010881	Brown	Cyclin-dependent kinase-like 5 [Source:UniProtKB/TrEMBL;Acc:K1PQR1]
CGI_10010882	Brown	Oral-facial-digital syndrome 1 protein [Source:UniProtKB/TrEMBL;Acc:K1QB58]
CGI_10010894	Brown
CGI_10010922	Brown	Serologically defined colon cancer antigen 3-like protein [Source:UniProtKB/TrEMBL;Acc:K1R3W5]
CGI_10010976	Brown
CGI_10010987	Brown	Putative cytochrome P450 12b2, mitochondrial [Source:UniProtKB/TrEMBL;Acc:K1Q357]
CGI_10010992	Brown
CGI_10011023	Brown
CGI_10011037	Brown	GPI inositol-deacylase [Source:UniProtKB/TrEMBL;Acc:K1PQS1]
CGI_10011065	Brown	Cytochrome P450 1A1 [Source:UniProtKB/TrEMBL;Acc:K1RFS0]
CGI_10011121	Brown	Pyrimidine-specific ribonucleoside hydrolase rihA [Source:UniProtKB/TrEMBL;Acc:K1RJZ9]
CGI_10011134	Brown	F-box/WD repeat-containing protein 7 [Source:UniProtKB/TrEMBL;Acc:K1QB42]
CGI_10011268	Brown	Fibropellin-3 [Source:UniProtKB/TrEMBL;Acc:K1QML7]
CGI_10011273	Brown	FMRFamide receptor [Source:UniProtKB/TrEMBL;Acc:K1R9Q0]
CGI_10011295	Brown	Calmodulin [Source:UniProtKB/TrEMBL;Acc:K1Q5N9]
CGI_10011333	Brown	Prohibitin [Source:UniProtKB/TrEMBL;Acc:K1QSU5]
CGI_10011378	Brown	Lipoxygenase-like protein domain-containing protein 1 [Source:UniProtKB/TrEMBL;Acc:K1R2V2]
CGI_10011380	Brown	Lipoxygenase-like protein domain-containing protein 1 [Source:UniProtKB/TrEMBL;Acc:K1RFG1]
CGI_10011381	Brown	von Willebrand factor D and EGF domain-containing protein [Source:UniProtKB/TrEMBL;Acc:K1RYG2]
CGI_10011390	Brown	Polypeptide N-acetylgalactosaminyltransferase 11 [Source:UniProtKB/TrEMBL;Acc:K1P503]
CGI_10011431	Brown	Inosine-5'-monophosphate dehydrogenase [Source:UniProtKB/TrEMBL;Acc:K1QKZ6]
CGI_10011483	Brown
CGI_10011622	Brown	Amiloride-sensitive amine oxidase [copper-containing] [Source:UniProtKB/TrEMBL;Acc:K1QZN7]
CGI_10011679	Brown	Rho guanine nucleotide exchange factor 17 [Source:UniProtKB/TrEMBL;Acc:K1RFH7]
CGI_10011680	Brown	UPF0594 protein C13orf38-like protein [Source:UniProtKB/TrEMBL;Acc:K1Q7Z2]
CGI_10011689	Brown
CGI_10011699	Brown	DNA-binding protein D-ETS-3 [Source:UniProtKB/TrEMBL;Acc:K1RCQ0]
CGI_10011709	Brown	Tetratricopeptide repeat protein 23 [Source:UniProtKB/TrEMBL;Acc:K1P4R2]
CGI_10011762	Brown
CGI_10011850	Brown	FAD-dependent oxidoreductase domain-containing protein 2 [Source:UniProtKB/TrEMBL;Acc:K1R4W6]
CGI_10011907	Brown
CGI_10011911	Brown	Putative tyrosinase-like protein tyr-3 [Source:UniProtKB/TrEMBL;Acc:K1P4E2]
CGI_10012026	Brown	Sorting nexin-11 [Source:UniProtKB/TrEMBL;Acc:K1PQ43]
CGI_10012066	Brown	26S proteasome non-ATPase regulatory subunit 1 [Source:UniProtKB/TrEMBL;Acc:K1PJP9]
CGI_10012130	Brown
CGI_10012147	Brown	Secretion-regulating guanine nucleotide exchange factor [Source:UniProtKB/TrEMBL;Acc:K1R0Z3]
CGI_10012158	Brown	Bone morphogenetic protein receptor type-2 [Source:UniProtKB/TrEMBL;Acc:K1R0Z7]
CGI_10012174	Brown
CGI_10012191	Brown
CGI_10012203	Brown	Homeobox protein GBX-1 [Source:UniProtKB/TrEMBL;Acc:K1PW35]
CGI_10012208	Brown	Segmentation polarity homeobox protein engrailed [Source:UniProtKB/TrEMBL;Acc:K1PNG1]
CGI_10012244	Brown	Sodium-driven chloride bicarbonate exchanger [Source:UniProtKB/TrEMBL;Acc:K1QX42]
CGI_10012280	Brown	Tenascin-R [Source:UniProtKB/TrEMBL;Acc:K1Q8U8]
CGI_10012338	Brown	UPF0672 protein C3orf58 [Source:UniProtKB/TrEMBL;Acc:K1Q817]
CGI_10012370	Brown	Tyrosine-protein kinase HTK16 [Source:UniProtKB/TrEMBL;Acc:K1QAF2]
CGI_10012406	Brown	Ras-related protein Rab-8A [Source:UniProtKB/TrEMBL;Acc:K1QMQ7]
CGI_10012414	Brown	Protein-S-isoprenylcysteine O-methyltransferase [Source:UniProtKB/TrEMBL;Acc:K1PPT4]
CGI_10012433	Brown	tRNA-splicing endonuclease subunit Sen2 [Source:UniProtKB/TrEMBL;Acc:K1R4D1]
CGI_10012477	Brown
CGI_10012481	Brown	BAG family molecular chaperone regulator 1 [Source:UniProtKB/TrEMBL;Acc:K1QEK1]
CGI_10012522	Brown	Phosphatidylinositol 4-kinase alpha [Source:UniProtKB/TrEMBL;Acc:K1QWM1]
CGI_10012538	Brown	Dopamine D2-like receptor [Source:UniProtKB/TrEMBL;Acc:K1PHN8]
CGI_10012600	Brown	Adenosine kinase 2 [Source:UniProtKB/TrEMBL;Acc:K1PQ00]
CGI_10012642	Brown	Serine/threonine-protein kinase TBK1 [Source:UniProtKB/TrEMBL;Acc:K1Q957]
CGI_10012723	Brown
CGI_10012732	Brown	Calcineurin-binding protein cabin-1 [Source:UniProtKB/TrEMBL;Acc:K1QC57]
CGI_10012744	Brown	Transient receptor potential cation channel subfamily V member 6 [Source:UniProtKB/TrEMBL;Acc:K1PZJ8]
CGI_10012794	Brown	Talin-1 [Source:UniProtKB/TrEMBL;Acc:K1QJA4]
CGI_10012831	Brown
CGI_10012835	Brown	Vacuolar fusion protein MON1-like protein A [Source:UniProtKB/TrEMBL;Acc:K1QH18]
CGI_10012855	Brown
CGI_10012871	Brown	Phosphate carrier protein, mitochondrial [Source:UniProtKB/TrEMBL;Acc:K1QYT5]
CGI_10012885	Brown	Aryl hydrocarbon receptor [Source:UniProtKB/TrEMBL;Acc:K1PHH5]
CGI_10012900	Brown	CutA-like protein [Source:UniProtKB/TrEMBL;Acc:K1PHI7]
CGI_10012909	Brown	PAT1-like protein 1 [Source:UniProtKB/TrEMBL;Acc:K1RXV8]
CGI_10012964	Brown
CGI_10012971	Brown
CGI_10012984	Brown
CGI_10013005	Brown	5-hydroxytryptamine receptor 2B [Source:UniProtKB/TrEMBL;Acc:K1Q725]
CGI_10013051	Brown	Programmed cell death 6-interacting protein [Source:UniProtKB/TrEMBL;Acc:K1P3Q5]
CGI_10013092	Brown	Alpha-latrocrustotoxin [Source:UniProtKB/TrEMBL;Acc:K1P3N4]
CGI_10013094	Brown
CGI_10013098	Brown	QN1-like protein [Source:UniProtKB/TrEMBL;Acc:K1P3P0]
CGI_10013111	Brown	Protein phosphatase 1 regulatory subunit 12A [Source:UniProtKB/TrEMBL;Acc:K1P3Q3]
CGI_10013127	Brown
CGI_10013155	Brown	Integrin alpha-6 [Source:UniProtKB/TrEMBL;Acc:K1QA47]
CGI_10013170	Brown	Bromodomain testis-specific protein [Source:UniProtKB/TrEMBL;Acc:K1QUZ7]
CGI_10013211	Brown	Ninjurin-1 [Source:UniProtKB/TrEMBL;Acc:K1QZ13]
CGI_10013315	Brown
CGI_10013329	Brown	Steroid 17-alpha-hydroxylase/17,20 lyase [Source:UniProtKB/TrEMBL;Acc:K1RBF8]
CGI_10013367	Brown
CGI_10013373	Brown	Protein AATF [Source:UniProtKB/TrEMBL;Acc:K1QS13]
CGI_10013377	Brown
CGI_10013401	Brown
CGI_10013474	Brown
CGI_10013515	Brown	Zinc finger FYVE domain-containing protein 9 [Source:UniProtKB/TrEMBL;Acc:K1RA09]
CGI_10013523	Brown	Germ cell-less protein-like 1 [Source:UniProtKB/TrEMBL;Acc:K1RA15]
CGI_10013603	Brown
CGI_10013607	Brown	Calcineurin subunit B type 1 [Source:UniProtKB/TrEMBL;Acc:K1QUT9]
CGI_10013642	Brown	Developmentally-regulated GTP-binding protein 1 [Source:UniProtKB/TrEMBL;Acc:K1QVP6]
CGI_10013644	Brown
CGI_10013647	Brown	Methionyl-tRNA synthetase, mitochondrial [Source:UniProtKB/TrEMBL;Acc:K1QPJ6]
CGI_10013657	Brown	Copper-transporting ATPase 1 [Source:UniProtKB/TrEMBL;Acc:K1PPD4]
CGI_10013696	Brown
CGI_10013737	Brown	Kinesin-II 95 kDa subunit [Source:UniProtKB/TrEMBL;Acc:K1RL56]
CGI_10013757	Brown	Neuroglian [Source:UniProtKB/TrEMBL;Acc:K1RIQ9]
CGI_10013766	Brown	X-linked retinitis pigmentosa GTPase regulator-like protein [Source:UniProtKB/TrEMBL;Acc:K1QPH3]
CGI_10013784	Brown
CGI_10013809	Brown
CGI_10013810	Brown
CGI_10013811	Brown
CGI_10013848	Brown
CGI_10013929	Brown
CGI_10013948	Brown
CGI_10013985	Brown	Pre-mRNA-splicing factor ATP-dependent RNA helicase PRP16 [Source:UniProtKB/TrEMBL;Acc:K1R206]
CGI_10013991	Brown	Thrombospondin-4 [Source:UniProtKB/TrEMBL;Acc:K1P9Z2]
CGI_10014030	Brown
CGI_10014031	Brown	Endoplasmic reticulum-Golgi intermediate compartment protein 3 [Source:UniProtKB/TrEMBL;Acc:K1Q457]
CGI_10014081	Brown	RAC serine/threonine-protein kinase [Source:UniProtKB/TrEMBL;Acc:K1QPW4]
CGI_10014108	Brown	Putative cation-transporting ATPase 13A3 [Source:UniProtKB/TrEMBL;Acc:K1Q9W4]
CGI_10014113	Brown
CGI_10014199	Brown	UPF0636 protein C4orf41-like protein [Source:UniProtKB/TrEMBL;Acc:K1QH15]
CGI_10014201	Brown
CGI_10014293	Brown
CGI_10014377	Brown	WD repeat-containing protein 54 [Source:UniProtKB/TrEMBL;Acc:K1PZX5]
CGI_10014408	Brown
CGI_10014460	Brown	DNA-directed RNA polymerase [Source:UniProtKB/TrEMBL;Acc:K1QSZ8]
CGI_10014475	Brown	Clusterin-associated protein 1 [Source:UniProtKB/TrEMBL;Acc:K1Q635]
CGI_10014531	Brown
CGI_10014576	Brown
CGI_10014622	Brown	Methionyl-tRNA synthetase, cytoplasmic [Source:UniProtKB/TrEMBL;Acc:K1P9T9]
CGI_10014649	Brown	Coiled-coil domain-containing protein 52 [Source:UniProtKB/TrEMBL;Acc:K1Q9R8]
CGI_10014652	Brown	Polyadenylate-binding protein-interacting protein 1 [Source:UniProtKB/TrEMBL;Acc:K1PH10]
CGI_10014682	Brown	Stress response protein nhaX [Source:UniProtKB/TrEMBL;Acc:K1QPA3]
CGI_10014710	Brown	Tripartite motif-containing protein 54 [Source:UniProtKB/TrEMBL;Acc:K1QJZ4]
CGI_10014715	Brown	Proteasome subunit beta type-4 [Source:UniProtKB/TrEMBL;Acc:K1QBG8]
CGI_10014772	Brown	Doublecortin domain-containing protein 5 [Source:UniProtKB/TrEMBL;Acc:K1Q4J0]
CGI_10014816	Brown	Histone-lysine N-methyltransferase PRDM9 [Source:UniProtKB/TrEMBL;Acc:K1Q027]
CGI_10014849	Brown	RRP15-like protein [Source:UniProtKB/TrEMBL;Acc:K1QGN8]
CGI_10014877	Brown	Protein trachealess [Source:UniProtKB/TrEMBL;Acc:K1PU55]
CGI_10014912	Brown	Leucine-rich repeat and coiled-coil domain-containing protein 1 [Source:UniProtKB/TrEMBL;Acc:K1PSA2]
CGI_10014917	Brown	N-terminal EF-hand calcium-binding protein 3 [Source:UniProtKB/TrEMBL;Acc:K1R0B9]
CGI_10014960	Brown	Tubulin delta chain [Source:UniProtKB/TrEMBL;Acc:K1QBI6]
CGI_10014968	Brown	2-C-methyl-D-erythritol 4-phosphate cytidylyltransferase-like protein [Source:UniProtKB/TrEMBL;Acc:K1PNQ0]
CGI_10015000	Brown	Williams-Beuren syndrome chromosomal region 14 protein [Source:UniProtKB/TrEMBL;Acc:K1PXL9]
CGI_10015020	Brown	Beta-1,4-mannosyltransferase egh [Source:UniProtKB/TrEMBL;Acc:K1PGY8]
CGI_10015079	Brown
CGI_10015094	Brown	Serine palmitoyltransferase 2 [Source:UniProtKB/TrEMBL;Acc:K1PQ19]
CGI_10015191	Brown	DNA-binding protein D-ETS-4 [Source:UniProtKB/TrEMBL;Acc:K1Q5D1]
CGI_10015282	Brown	Protein FAM92B [Source:UniProtKB/TrEMBL;Acc:K1PNL2]
CGI_10015285	Brown
CGI_10015286	Brown	Beta-1,3-glucosyltransferase [Source:UniProtKB/TrEMBL;Acc:K1PGU3]
CGI_10015288	Brown	A kinase anchor protein 1, mitochondrial [Source:UniProtKB/TrEMBL;Acc:K1Q9L2]
CGI_10015321	Brown
CGI_10015385	Brown
CGI_10015415	Brown
CGI_10015417	Brown
CGI_10015418	Brown
CGI_10015438	Brown	Cytochrome b-c1 complex subunit 6, mitochondrial [Source:UniProtKB/TrEMBL;Acc:K1QKV1]
CGI_10015478	Brown
CGI_10015509	Brown	Mediator of RNA polymerase II transcription subunit 7 [Source:UniProtKB/TrEMBL;Acc:K1QKH4]
CGI_10015512	Brown	Leucine-rich repeat-containing protein 49 [Source:UniProtKB/TrEMBL;Acc:K1RHM8]
CGI_10015553	Brown
CGI_10015568	Brown
CGI_10015618	Brown	tRNA-dihydrouridine synthase 2-like protein [Source:UniProtKB/TrEMBL;Acc:K1QK42]
CGI_10015633	Brown	von Willebrand factor D and EGF domain-containing protein [Source:UniProtKB/TrEMBL;Acc:K1Q1C7]
CGI_10015649	Brown	ADP-ribosylation factor-like protein 11 [Source:UniProtKB/TrEMBL;Acc:K1Q1D8]
CGI_10015697	Brown	Nucleolar protein 8 [Source:UniProtKB/TrEMBL;Acc:K1QHX1]
CGI_10015839	Brown
CGI_10015840	Brown	Helicase domino [Source:UniProtKB/TrEMBL;Acc:K1QQY7]
CGI_10015857	Brown	Upstream stimulatory factor 1 [Source:UniProtKB/TrEMBL;Acc:K1QJH5]
CGI_10015879	Brown
CGI_10015884	Brown	Hydroxysteroid dehydrogenase-like protein 2 [Source:UniProtKB/TrEMBL;Acc:K1QT63]
CGI_10015887	Brown
CGI_10015942	Brown
CGI_10015968	Brown	13 kDa ribonucleoprotein-associated protein [Source:UniProtKB/TrEMBL;Acc:K1RWA6]
CGI_10015973	Brown	Nitrilase and fragile histidine triad fusion protein NitFhit [Source:UniProtKB/TrEMBL;Acc:K1RCY2]
CGI_10015974	Brown
CGI_10015994	Brown
CGI_10016040	Brown
CGI_10016085	Brown	BTB/POZ domain-containing protein KCTD7 [Source:UniProtKB/TrEMBL;Acc:K1QEC4]
CGI_10016099	Brown	Protein-tyrosine sulfotransferase [Source:UniProtKB/TrEMBL;Acc:K1QVI8]
CGI_10016161	Brown
CGI_10016183	Brown	Tyrosine phosphatase domain-containing protein 1 [Source:UniProtKB/TrEMBL;Acc:K1RBN7]
CGI_10016220	Brown	Somatostatin receptor type 4 [Source:UniProtKB/TrEMBL;Acc:K1RKV2]
CGI_10016232	Brown
CGI_10016243	Brown	Calcium-transporting ATPase type 2C member 1 [Source:UniProtKB/TrEMBL;Acc:K1PY00]
CGI_10016264	Brown	Heat shock 70 kDa protein 12A [Source:UniProtKB/TrEMBL;Acc:K1RJV4]
CGI_10016304	Brown	Hsp90 co-chaperone Cdc37 [Source:UniProtKB/TrEMBL;Acc:K1PV92]
CGI_10016407	Brown
CGI_10016413	Brown
CGI_10016440	Brown
CGI_10016536	Brown	Inositol oxygenase [Source:UniProtKB/TrEMBL;Acc:K1QH64]
CGI_10016544	Brown
CGI_10016708	Brown	Delta-like protein [Source:UniProtKB/TrEMBL;Acc:K1RCC7]
CGI_10016717	Brown	Seryl-tRNA synthetase, cytoplasmic [Source:UniProtKB/TrEMBL;Acc:K1QKX4]
CGI_10016744	Brown
CGI_10016785	Brown	Serine-protein kinase ATM [Source:UniProtKB/TrEMBL;Acc:K1PGM3]
CGI_10016819	Brown	Outer dense fiber protein 2 [Source:UniProtKB/TrEMBL;Acc:K1RAD9]
CGI_10016842	Brown
CGI_10016865	Brown	Leucine-rich repeat-containing protein 58 [Source:UniProtKB/TrEMBL;Acc:K1PXN1]
CGI_10016883	Brown
CGI_10016905	Brown
CGI_10016929	Brown
CGI_10016939	Brown	PP2C-like domain-containing protein C3orf48 [Source:UniProtKB/TrEMBL;Acc:K1Q8H6]
CGI_10016953	Brown
CGI_10016954	Brown	Serine/threonine-protein kinase TBK1 [Source:UniProtKB/TrEMBL;Acc:K1R6M4]
CGI_10017011	Brown	26S proteasome non-ATPase regulatory subunit 12 [Source:UniProtKB/TrEMBL;Acc:K1QQK1]
CGI_10017021	Brown	Phosphatidylethanolamine-binding protein 4 [Source:UniProtKB/TrEMBL;Acc:K1RD78]
CGI_10017026	Brown
CGI_10017028	Brown
CGI_10017040	Brown	Protein very KIND [Source:UniProtKB/TrEMBL;Acc:K1QHB5]
CGI_10017045	Brown
CGI_10017109	Brown	Hemicentin-1 [Source:UniProtKB/TrEMBL;Acc:K1QNV3]
CGI_10017141	Brown	Protein aidB [Source:UniProtKB/TrEMBL;Acc:K1Q7J4]
CGI_10017152	Brown	Putative phosphorylase b kinase regulatory subunit beta [Source:UniProtKB/TrEMBL;Acc:K1QFT2]
CGI_10017160	Brown	Gonadotropin-releasing hormone II receptor [Source:UniProtKB/TrEMBL;Acc:K1RF66]
CGI_10017167	Brown	Acyl-CoA:lysophosphatidylglycerol acyltransferase 1 [Source:UniProtKB/TrEMBL;Acc:K1QBQ9]
CGI_10017186	Brown	Bifunctional aminoacyl-tRNA synthetase [Source:UniProtKB/TrEMBL;Acc:K1QNW9]
CGI_10017212	Brown	Mannosyl phosphorylinositol ceramide synthase CSH1 [Source:UniProtKB/TrEMBL;Acc:K1QFZ2]
CGI_10017239	Brown	WD repeat-containing protein 51A [Source:UniProtKB/TrEMBL;Acc:K1QHI0]
CGI_10017260	Brown	ADP-ribose pyrophosphatase, mitochondrial [Source:UniProtKB/TrEMBL;Acc:K1Q2H9]
CGI_10017261	Brown	Protein ced-11 [Source:UniProtKB/TrEMBL;Acc:K1Q9I5]
CGI_10017278	Brown	Proteasome assembly chaperone 1 [Source:UniProtKB/TrEMBL;Acc:K1RF91]
CGI_10017298	Brown
CGI_10017388	Brown	ATP-dependent DNA helicase Q4 [Source:UniProtKB/TrEMBL;Acc:K1QW80]
CGI_10017407	Brown
CGI_10017438	Brown	Basal cell adhesion molecule [Source:UniProtKB/TrEMBL;Acc:K1RQX1]
CGI_10017475	Brown
CGI_10017483	Brown	Sin3 histone deacetylase corepressor complex component SDS3 [Source:UniProtKB/TrEMBL;Acc:K1QMJ5]
CGI_10017484	Brown	Sin3 histone deacetylase corepressor complex component SDS3 [Source:UniProtKB/TrEMBL;Acc:K1QTM4]
CGI_10017530	Brown
CGI_10017566	Brown
CGI_10017568	Brown	Octopamine receptor 2 [Source:UniProtKB/TrEMBL;Acc:K1RT76]
CGI_10017586	Brown	Organic cation transporter protein [Source:UniProtKB/TrEMBL;Acc:K1QFI2]
CGI_10017600	Brown	26S proteasome non-ATPase regulatory subunit 11 [Source:UniProtKB/TrEMBL;Acc:K1PNP4]
CGI_10017641	Brown	Origin recognition complex subunit 3 [Source:UniProtKB/TrEMBL;Acc:K1R9F1]
CGI_10017651	Brown
CGI_10017712	Brown	Ras-like GTP-binding protein Rho1 [Source:UniProtKB/TrEMBL;Acc:K1P2D0]
CGI_10017720	Brown	Tetratricopeptide repeat protein 5 [Source:UniProtKB/TrEMBL;Acc:K1PNB1]
CGI_10017789	Brown	Excitatory amino acid transporter [Source:UniProtKB/TrEMBL;Acc:K1Q6H4]
CGI_10017795	Brown	N-acetylglucosamine-1-phosphodiester alpha-N-acetylglucosaminidase [Source:UniProtKB/TrEMBL;Acc:K1Q6H9]
CGI_10017798	Brown
CGI_10017891	Brown	Putative G-protein coupled receptor 83 [Source:UniProtKB/TrEMBL;Acc:K1PQW2]
CGI_10017908	Brown	Cep57-related protein [Source:UniProtKB/TrEMBL;Acc:K1PI55]
CGI_10017943	Brown
CGI_10018040	Brown
CGI_10018048	Brown
CGI_10018050	Brown
CGI_10018071	Brown	Acyl-CoA-binding domain-containing protein 6 [Source:UniProtKB/TrEMBL;Acc:K1R4E8]
CGI_10018090	Brown
CGI_10018092	Brown	mTERF domain-containing protein 1, mitochondrial [Source:UniProtKB/TrEMBL;Acc:K1R1T5]
CGI_10018121	Brown
CGI_10018307	Brown	Arrestin domain-containing protein 2 [Source:UniProtKB/TrEMBL;Acc:K1R753]
CGI_10018325	Brown	Alpha-(1,3)-fucosyltransferase C [Source:UniProtKB/TrEMBL;Acc:K1QZG9]
CGI_10018435	Brown
CGI_10018441	Brown	Cytochrome P450 2B5 [Source:UniProtKB/TrEMBL;Acc:K1QK55]
CGI_10018464	Brown	Mothers against decapentaplegic-like protein 4 [Source:UniProtKB/TrEMBL;Acc:K1PR99]
CGI_10018484	Brown	F-box only protein 15 [Source:UniProtKB/TrEMBL;Acc:K1PJJ2]
CGI_10018512	Brown	Leucine-rich repeats and immunoglobulin-like domains protein 3 [Source:UniProtKB/TrEMBL;Acc:K1QZ48]
CGI_10018632	Brown
CGI_10018671	Brown	Adipocyte plasma membrane-associated protein [Source:UniProtKB/TrEMBL;Acc:K1RFZ5]
CGI_10018702	Brown	Mpv17-like protein 2 [Source:UniProtKB/TrEMBL;Acc:K1RTU8]
CGI_10018776	Brown	Conserved oligomeric Golgi complex subunit 4 [Source:UniProtKB/TrEMBL;Acc:K1R201]
CGI_10018830	Brown
CGI_10018853	Brown	Nucleoside diphosphate kinase [Source:UniProtKB/TrEMBL;Acc:K1QN86]
CGI_10018886	Brown	Partitioning defective 6-like protein beta [Source:UniProtKB/TrEMBL;Acc:K1QL94]
CGI_10018891	Brown	Peptidase inhibitor 16 [Source:UniProtKB/TrEMBL;Acc:K1QLA2]
CGI_10018897	Brown
CGI_10018905	Brown
CGI_10018933	Brown	ELAV-like protein 2 [Source:UniProtKB/TrEMBL;Acc:K1QC02]
CGI_10018959	Brown	G patch domain-containing protein 3 [Source:UniProtKB/TrEMBL;Acc:K1R489]
CGI_10018977	Brown
CGI_10018995	Brown	MAM domain-containing glycosylphosphatidylinositol anchor protein 1 [Source:UniProtKB/TrEMBL;Acc:K1RDH4]
CGI_10019013	Brown	Protein flp [Source:UniProtKB/TrEMBL;Acc:K1Q7A0]
CGI_10019058	Brown	26S proteasome non-ATPase regulatory subunit 3 [Source:UniProtKB/TrEMBL;Acc:K1QIV9]
CGI_10019084	Brown
CGI_10019098	Brown	Zinc finger B-box domain containing protein 1 [Source:UniProtKB/TrEMBL;Acc:K1QG02]
CGI_10019187	Brown	Werner syndrome ATP-dependent helicase-like protein [Source:UniProtKB/TrEMBL;Acc:K1RCD6]
CGI_10019191	Brown
CGI_10019193	Brown
CGI_10019203	Brown	Putative arginyl-tRNA synthetase, mitochondrial [Source:UniProtKB/TrEMBL;Acc:K1Q462]
CGI_10019270	Brown	Cytosolic carboxypeptidase-like protein 5 [Source:UniProtKB/TrEMBL;Acc:K1QG40]
CGI_10019309	Brown	ADP-ribosylation factor-binding protein GGA3 [Source:UniProtKB/TrEMBL;Acc:K1R3V5]
CGI_10019312	Brown	Transient receptor potential cation channel subfamily M member 3 [Source:UniProtKB/TrEMBL;Acc:K1QMV6]
CGI_10019342	Brown
CGI_10019348	Brown
CGI_10019369	Brown
CGI_10019391	Brown	Proteasome assembly chaperone 2 [Source:UniProtKB/TrEMBL;Acc:K1QVB9]
CGI_10019398	Brown
CGI_10019413	Brown
CGI_10019417	Brown	Homeobox protein Nkx-2.6 [Source:UniProtKB/TrEMBL;Acc:K1QLY6]
CGI_10019418	Brown	Poly [ADP-ribose] polymerase 9 [Source:UniProtKB/TrEMBL;Acc:K1QW24]
CGI_10019458	Brown
CGI_10019459	Brown	TBC1 domain family member 19 [Source:UniProtKB/TrEMBL;Acc:K1QT08]
CGI_10019462	Brown	ETS-related transcription factor Elf-3 [Source:UniProtKB/TrEMBL;Acc:K1QAA0]
CGI_10019506	Brown
CGI_10019522	Brown	Polyadenylate-binding protein 4 [Source:UniProtKB/TrEMBL;Acc:K1QW58]
CGI_10019548	Brown	Coiled-coil domain-containing protein 57 [Source:UniProtKB/TrEMBL;Acc:K1QT62]
CGI_10019566	Brown	Fibrous sheath-interacting protein 1 [Source:UniProtKB/TrEMBL;Acc:K1Q6G6]
CGI_10019582	Brown	Rho-related GTP-binding protein RhoJ [Source:UniProtKB/TrEMBL;Acc:K1PZH3]
CGI_10019625	Brown	GPI ethanolamine phosphate transferase 1 [Source:UniProtKB/TrEMBL;Acc:K1PHF4]
CGI_10019721	Brown	TRAF-interacting protein [Source:UniProtKB/TrEMBL;Acc:K1QJQ5]
CGI_10019738	Brown	Heat shock protein beta-1 [Source:UniProtKB/TrEMBL;Acc:K1QJR4]
CGI_10019757	Brown	ATP-binding cassette sub-family D member 4 [Source:UniProtKB/TrEMBL;Acc:K1Q3B0]
CGI_10019778	Brown
CGI_10019836	Brown
CGI_10019838	Brown
CGI_10019846	Brown	Mediator of RNA polymerase II transcription subunit 14 [Source:UniProtKB/TrEMBL;Acc:K1QVG6]
CGI_10019878	Brown	Mannosyl-oligosaccharide glucosidase [Source:UniProtKB/TrEMBL;Acc:K1PZ89]
CGI_10019964	Brown	Mitochondrial GTPase 1 [Source:UniProtKB/TrEMBL;Acc:K1Q2U1]
CGI_10020027	Brown
CGI_10020036	Brown
CGI_10020061	Brown
CGI_10020062	Brown	Dual specificity tyrosine-phosphorylation-regulated kinase 2 [Source:UniProtKB/TrEMBL;Acc:K1QR76]
CGI_10020095	Brown	Mpv17-like protein [Source:UniProtKB/TrEMBL;Acc:K1RHL5]
CGI_10020127	Brown	RNA exonuclease 1-like protein [Source:UniProtKB/TrEMBL;Acc:K1QWF6]
CGI_10020140	Brown
CGI_10020201	Brown
CGI_10020285	Brown	Target of rapamycin complex 2 subunit MAPKAP1 [Source:UniProtKB/TrEMBL;Acc:K1QWI5]
CGI_10020314	Brown	Complement C1q-like protein 3 [Source:UniProtKB/TrEMBL;Acc:K1QP04]
CGI_10020396	Brown
CGI_10020409	Brown	Glucosamine--fructose-6-phosphate aminotransferase [isomerizing] 1 [Source:UniProtKB/TrEMBL;Acc:K1QYG7]
CGI_10020452	Brown
CGI_10020543	Brown	Intraflagellar transport protein 88-like protein [Source:UniProtKB/TrEMBL;Acc:K1QZL1]
CGI_10020637	Brown	COP9 signalosome complex subunit 1 [Source:UniProtKB/TrEMBL;Acc:K1RS36]
CGI_10020751	Brown	Dual specificity protein phosphatase 3 [Source:UniProtKB/TrEMBL;Acc:K1RHP7]
CGI_10020840	Brown	Leukocyte tyrosine kinase receptor [Source:UniProtKB/TrEMBL;Acc:K1Q4T4]
CGI_10020842	Brown
CGI_10020863	Brown
CGI_10020970	Brown	RING finger protein 32 [Source:UniProtKB/TrEMBL;Acc:K1QU62]
CGI_10020994	Brown	Armadillo repeat-containing X-linked protein 1 [Source:UniProtKB/TrEMBL;Acc:K1QVY8]
CGI_10021037	Brown
CGI_10021048	Brown	Complement C1q-like protein 4 [Source:UniProtKB/TrEMBL;Acc:K1RIE9]
CGI_10021068	Brown
CGI_10021074	Brown	Cholecystokinin receptor type A [Source:UniProtKB/TrEMBL;Acc:K1R333]
CGI_10021163	Brown	Fas-binding factor 1 [Source:UniProtKB/TrEMBL;Acc:K1RBN1]
CGI_10021187	Brown	Three prime repair exonuclease 1 [Source:UniProtKB/TrEMBL;Acc:K1RNI4]
CGI_10021384	Brown	Molybdenum cofactor biosynthesis protein 1 [Source:UniProtKB/TrEMBL;Acc:K1S2G2]
CGI_10021485	Brown
CGI_10021493	Brown	Complement C1q-like protein 2 [Source:UniProtKB/TrEMBL;Acc:K1Q0L5]
CGI_10021530	Brown	Ubiquitin-protein ligase E3A [Source:UniProtKB/TrEMBL;Acc:K1RIA5]
CGI_10021565	Brown
CGI_10021584	Brown
CGI_10021642	Brown	UPF0722 protein C11orf88-like protein [Source:UniProtKB/TrEMBL;Acc:K1S314]
CGI_10021646	Brown
CGI_10021653	Brown
CGI_10021662	Brown
CGI_10021691	Brown	Thioredoxin-like protein 4B [Source:UniProtKB/TrEMBL;Acc:K1R9U8]
CGI_10021695	Brown
CGI_10021761	Brown	Cytohesin-1 [Source:UniProtKB/TrEMBL;Acc:K1QXG2]
CGI_10021797	Brown
CGI_10021817	Brown	Vitellogenin-6 [Source:UniProtKB/TrEMBL;Acc:K1QNA2]
CGI_10021820	Brown
CGI_10021872	Brown	Iron-sulfur cluster assembly enzyme ISCU, mitochondrial [Source:UniProtKB/TrEMBL;Acc:K1R4F0]
CGI_10021914	Brown	AT-hook-containing transcription factor [Source:UniProtKB/TrEMBL;Acc:K1QQH4]
CGI_10021918	Brown
CGI_10021932	Brown	Chromodomain-helicase-DNA-binding protein 9 [Source:UniProtKB/TrEMBL;Acc:K1Q1Z0]
CGI_10021961	Brown
CGI_10022083	Brown	Matrix metalloproteinase-19 [Source:UniProtKB/TrEMBL;Acc:K1QVF0]
CGI_10022118	Brown	Sodium/glucose cotransporter 4 [Source:UniProtKB/TrEMBL;Acc:K1QXH6]
CGI_10022213	Brown	S-adenosylmethionine decarboxylase proenzyme [Source:UniProtKB/TrEMBL;Acc:K1RGI5]
CGI_10022222	Brown
CGI_10022239	Brown	Golgi apparatus protein 1 [Source:UniProtKB/TrEMBL;Acc:K1RDW8]
CGI_10022270	Brown	X-linked retinitis pigmentosa GTPase regulator-interacting protein 1 [Source:UniProtKB/TrEMBL;Acc:K1QEQ0]
CGI_10022271	Brown	Protein fantom [Source:UniProtKB/TrEMBL;Acc:K1QMS1]
CGI_10022338	Brown	Tenascin [Source:UniProtKB/TrEMBL;Acc:K1PUF7]
CGI_10022448	Brown	Paladin [Source:UniProtKB/TrEMBL;Acc:K1QQN4]
CGI_10022522	Brown	Succinate dehydrogenase [ubiquinone] flavoprotein subunit B, mitochondrial [Source:UniProtKB/TrEMBL;Acc:K1R115]
CGI_10022528	Brown
CGI_10022529	Brown	Synaptobrevin [Source:UniProtKB/TrEMBL;Acc:K1RKI5]
CGI_10022567	Brown	PGAP2-interacting protein [Source:UniProtKB/TrEMBL;Acc:K1RM19]
CGI_10022568	Brown	Dolichyl-phosphate beta-glucosyltransferase [Source:UniProtKB/TrEMBL;Acc:K1QEU9]
CGI_10022573	Brown
CGI_10022611	Brown	UPF0712 protein C7orf64-like protein [Source:UniProtKB/TrEMBL;Acc:K1RAM5]
CGI_10022664	Brown	Protein O-linked-mannose beta-1,2-N-acetylglucosaminyltransferase 1 [Source:UniProtKB/TrEMBL;Acc:K1QGB6]
CGI_10022680	Brown	Protein-L-isoaspartate O-methyltransferase domain-containing protein 2 [Source:UniProtKB/TrEMBL;Acc:K1R3T0]
CGI_10022755	Brown	Zinc finger CCCH domain-containing protein 11A [Source:UniProtKB/TrEMBL;Acc:K1RA74]
CGI_10022818	Brown	Sorting nexin-29 [Source:UniProtKB/TrEMBL;Acc:K1R182]
CGI_10022819	Brown	RUN domain-containing protein 2A [Source:UniProtKB/TrEMBL;Acc:K1R7R1]
CGI_10022852	Brown	Ubiquitin-conjugating enzyme E2C-binding protein [Source:UniProtKB/TrEMBL;Acc:K1Q5T8]
CGI_10022921	Brown	Ankyrin repeat domain-containing protein 54 [Source:UniProtKB/TrEMBL;Acc:K1QS08]
CGI_10022922	Brown
CGI_10022937	Brown	Dual specificity protein phosphatase CDC14A [Source:UniProtKB/TrEMBL;Acc:K1QKN0]
CGI_10022944	Brown
CGI_10022974	Brown	Collagen-like protein 2 [Source:UniProtKB/TrEMBL;Acc:K1RAP3]
CGI_10022984	Brown	Myotubularin-related protein 9 [Source:UniProtKB/TrEMBL;Acc:K1R474]
CGI_10023064	Brown	Carnitine O-acetyltransferase [Source:UniProtKB/TrEMBL;Acc:K1Q257]
CGI_10023168	Brown
CGI_10023208	Brown	Multiple epidermal growth factor-like domains 6 [Source:UniProtKB/TrEMBL;Acc:K1R0P2]
CGI_10023242	Brown	Migration and invasion-inhibitory protein [Source:UniProtKB/TrEMBL;Acc:K1QUK9]
CGI_10023245	Brown	Glycolipid transfer protein domain-containing protein 1 [Source:UniProtKB/TrEMBL;Acc:K1RS80]
CGI_10023252	Brown	Switch-associated protein 70 [Source:UniProtKB/TrEMBL;Acc:K1RS85]
CGI_10023264	Brown
CGI_10023319	Brown
CGI_10023419	Brown	Putative O-sialoglycoprotein endopeptidase 2 [Source:UniProtKB/TrEMBL;Acc:K1QKG4]
CGI_10023423	Brown
CGI_10023463	Brown	Importin-11 [Source:UniProtKB/TrEMBL;Acc:K1Q7I6]
CGI_10023507	Brown	RANBP2-like and GRIP domain-containing protein 8 [Source:UniProtKB/TrEMBL;Acc:K1QC48]
CGI_10023518	Brown	Neuroglian [Source:UniProtKB/TrEMBL;Acc:K1QLP2]
CGI_10023519	Brown	Gamma-tubulin complex component 3 [Source:UniProtKB/TrEMBL;Acc:K1QVU3]
CGI_10023570	Brown	Nuclear fragile X mental retardation-interacting protein 1 [Source:UniProtKB/TrEMBL;Acc:K1RN03]
CGI_10023578	Brown	Glutamate receptor U1 [Source:UniProtKB/TrEMBL;Acc:K1R0W8]
CGI_10023640	Brown
CGI_10023649	Brown	26S proteasome non-ATPase regulatory subunit 2 [Source:UniProtKB/TrEMBL;Acc:K1QDM2]
CGI_10023669	Brown
CGI_10023684	Brown	Plasma membrane calcium-transporting ATPase 3 [Source:UniProtKB/TrEMBL;Acc:K1QZU8]
CGI_10023791	Brown
CGI_10023796	Brown	WD repeat-containing protein 67 [Source:UniProtKB/TrEMBL;Acc:K1PYW2]
CGI_10023806	Brown	Rhodopsin, G0-coupled [Source:UniProtKB/TrEMBL;Acc:K1R620]
CGI_10023837	Brown
CGI_10023848	Brown
CGI_10023851	Brown	Peptidyl-prolyl cis-trans isomerase B [Source:UniProtKB/TrEMBL;Acc:K1R1H8]
CGI_10023943	Brown	Transient receptor potential cation channel subfamily V member 6 [Source:UniProtKB/TrEMBL;Acc:K1Q1L6]
CGI_10023973	Brown
CGI_10024031	Brown
CGI_10024035	Brown
CGI_10024044	Brown	RAB3A-interacting protein [Source:UniProtKB/TrEMBL;Acc:K1PLV3]
CGI_10024123	Brown	C3 and PZP-like alpha-2-macroglobulin domain-containing protein 8 [Source:UniProtKB/TrEMBL;Acc:K1Q4H7]
CGI_10024128	Brown
CGI_10024169	Brown	Thymidine kinase [Source:UniProtKB/TrEMBL;Acc:K1QHE9]
CGI_10024177	Brown
CGI_10024240	Brown	Rab GTPase-binding effector protein 1 [Source:UniProtKB/TrEMBL;Acc:K1QDJ7]
CGI_10024247	Brown	Dimethylaniline monooxygenase [N-oxide-forming] [Source:UniProtKB/TrEMBL;Acc:K1QDJ9]
CGI_10024255	Brown	Calpain-A [Source:UniProtKB/TrEMBL;Acc:K1R5E8]
CGI_10024267	Brown	Putative RNA-binding protein 19 [Source:UniProtKB/TrEMBL;Acc:K1QJU6]
CGI_10024269	Brown	TLC domain-containing protein 2 [Source:UniProtKB/TrEMBL;Acc:K1PY46]
CGI_10024283	Brown	Endonuclease VIII-like 1 [Source:UniProtKB/TrEMBL;Acc:K1R5G2]
CGI_10024320	Brown	Flotillin-2 [Source:UniProtKB/TrEMBL;Acc:K1QGA2]
CGI_10024373	Brown
CGI_10024400	Brown	Potassium channel subfamily T member 2 [Source:UniProtKB/TrEMBL;Acc:K1QSP5]
CGI_10024463	Brown	39S ribosomal protein L12, mitochondrial [Source:UniProtKB/TrEMBL;Acc:K1RDB1]
CGI_10024471	Brown	RE1-silencing transcription factor [Source:UniProtKB/TrEMBL;Acc:K1R039]
CGI_10024489	Brown	Zinc finger HIT domain-containing protein 3 [Source:UniProtKB/TrEMBL;Acc:K1R6Y6]
CGI_10024539	Brown
CGI_10024555	Brown	BTB and MATH domain-containing protein 38 [Source:UniProtKB/TrEMBL;Acc:K1R8J7]
CGI_10024556	Brown
CGI_10024566	Brown	Delta-like protein [Source:UniProtKB/TrEMBL;Acc:K1RCZ9]
CGI_10024579	Brown	Actin, cytoplasmic [Source:UniProtKB/TrEMBL;Acc:K1RWD4]
CGI_10024585	Brown
CGI_10024632	Brown	Integrin-linked kinase-associated serine/threonine phosphatase 2C [Source:UniProtKB/TrEMBL;Acc:K1S401]
CGI_10024646	Brown	Tyrosine-protein phosphatase non-receptor type 11 [Source:UniProtKB/TrEMBL;Acc:K1RKL1]
CGI_10024654	Brown	Serine/threonine-protein kinase Nek6 [Source:UniProtKB/TrEMBL;Acc:K1RKL6]
CGI_10024699	Brown
CGI_10024702	Brown	WD repeat-containing protein 92 [Source:UniProtKB/TrEMBL;Acc:K1QZF1]
CGI_10024732	Brown	Tripartite motif-containing protein 45 [Source:UniProtKB/TrEMBL;Acc:K1RFP0]
CGI_10024790	Brown	Non-lysosomal glucosylceramidase [Source:UniProtKB/TrEMBL;Acc:K1R968]
CGI_10024839	Brown	Intraflagellar transport protein 52-like protein [Source:UniProtKB/TrEMBL;Acc:K1R4M1]
CGI_10024842	Brown	Sorting nexin-30 [Source:UniProtKB/TrEMBL;Acc:K1QQU5]
CGI_10024931	Brown	Protein l(2)37Cc [Source:UniProtKB/TrEMBL;Acc:K1QSU3]
[truncated: 14,137 more rows]

## Sheet: Table S5
Table S5: The results of significant gene ontology enrichment in the five modules.
[truncated: 458 more rows]
